# Supplementary material for: A Comprehensive Subcellular Proteomic Survey of Salmonella Grown under Phagosome-Mimicking versus Standard Laboratory Conditions
Source: Int J Proteomics. 2012 Jul 25;2012:123076. doi: 10.1155/2012/123076 (PMC3410353; doi:10.1155/2012/123076)
Supplement: Supplementary file 3 [file 123076.f3.xlsx]

## Sheet: Sheet1
Supplemental Table 1. Preliminary analysis of subcellular fractions and rationale for flagellin mutant
Rank in proteome	Gene	Protein	Unique Peptides	CYT	IM	OM	PERI	Total specta
1	osmY	hyperosmotically-inducible periplasmic protein	54	195	66	12	748	3061
2	ompA	outer membrane protein A	54	21	77	514	200	2432
3	dps	stress response DNA-binding protein	28	97	66	373	233	2306
4	fliC	flagellin	50	25	157	125	364	2015
5	tufA	protein chain elongation factor EF-Tu	33	229	87	34	102	1355
