# Supplementary material for: A Comprehensive Subcellular Proteomic Survey of Salmonella Grown under Phagosome-Mimicking versus Standard Laboratory Conditions
Source: Int J Proteomics. 2012 Jul 25;2012:123076. doi: 10.1155/2012/123076 (PMC3410353; doi:10.1155/2012/123076)
Supplement: Supplementary file 4 [file 123076.f4.xlsx]

## Sheet: final
Supplemental Table 2. Comparison of wild-type and flagellin mutant ΔfliCΔfljB PERI fractions
a Subcellular localization and signal peptides predicted using http://www.psort.org/psortb; table sorted by PSORTb prediction (column E)
b Mean (of 3 replicates) spectral counts in PERI fraction derived from flagellin mutant or wild type grown in LB to mid-logarithmic phase
c ΔfliCΔfljB/WT: ratio of flagellin mutant to WT spectral counts; ≥ 6 used for proteins exclusive to ΔfliCΔfljB
d * indicates that the PERI is the primary localization in ΔfliCΔfljB based on Z-score of spectral counts across all fractions (Supplemental Table 3)
14028 Locus	Protein Description 14028	LT2 Locus	LT2 Gene	PSORTb v3a	PSORTb Signal peptidea	ΔfliCΔfljB LB log PERIb	WT LB log PERIb	ΔfliCΔfljB /WTc	PERI primlocd
STM14_2670	periplasmic beta-D-glucoside glucohydrolase	STM2166	bglX	Peri	yes	5.66667	0	≥ 6	*
STM14_2788	nitrate reductase	STM2259	napA	Peri	yes	3.66667	0	≥ 6	*
STM14_1962	glucan biosynthesis protein D	STM1622	mdoD	Peri	yes	3	0	≥ 6	*
STM14_0127	thiamine transporter substrate binding subunit	STM0108	tbpA	Peri	yes	2.66667	0	≥ 6	*
STM14_2300	high-affinity zinc transporter periplasmic component	STM1891	znuA	Peri	yes	2.66667	0	≥ 6	*
STM14_0870	translocation protein TolB	STM0748	tolB	Peri	yes	2.33333	0	≥ 6	*
STM14_1317	glucan biosynthesis protein G	STM1150	mdoG	Peri	yes	2.33333	0	≥ 6	*
STM14_1515	putative ABC transporter periplasmic binding protein	STM1255		Peri	yes	2.33333	0	≥ 6	*
STM14_4290	high-affinity branched-chain amino acid transporter	STM3564	livK	Peri	yes	2	0	≥ 6	*
STM14_0594	multifunctional acyl-CoA thioesterase I and protease I and lysophospholipase L1	STM0506	tesA	Peri	yes	1.33333	0	≥ 6	*
STM14_1343	flagellar basal body P-ring biosynthesis protein FlgA	STM1173	flgA	Peri	yes	1.33333	0	≥ 6	*
STM14_1832	hypothetical protein	STM1515	ydeI	Peri	yes	1.33333	0	≥ 6	*
STM14_4324	putative phosphatase	STM3595		Peri	yes	1.33333	0	≥ 6	*
STM14_4294	high-affinity branched-chain amino acid transporter	STM3567	livJ	Peri	yes	1	0	≥ 6	*
STM14_1531	chorismate mutase	STM1269		Peri	yes	0.666667	0	≥ 6	*
STM14_3002	thiosulfate transporter subunit	STM2444	cysP	Peri	yes	0.666667	0	≥ 6	*
STM14_4040	serine endoprotease	STM3348	degQ	Peri	yes	0.666667	0	≥ 6
STM14_2027	periplasmic murein tripeptide transport protein	STM1679	mppA	Peri	yes	4	0.666667	6	*
STM14_0200	multicopper oxidase	STM0168	cueO	Peri	yes	3.66667	0.666667	5.5	*
STM14_2110	oligopeptide transport protein	STM1746.S	oppA	Peri	yes	12	2.66667	4.5	*
STM14_1738	superoxide dismutase	STM1440	sodC	Peri	yes	6	1.33333	4.5	*
STM14_992	putative ABC transporter periplasmic binding protein	STM0849	yliB	Peri	yes	6	1.33333	4.5	*
STM14_5107	acid phosphatase/phosphotransferase	STM4249	aphA	Peri	yes	3	0.666667	4.5	*
STM14_2172	trehalase	STM1796	treA	Peri	yes	8.33333	2	4.16667	*
STM14_5232	putative arginine-binding periplasmic protein	STM4351		Peri	yes	9.33333	2.33333	4	*
STM14_5287	bifunctional 2',3'-cyclic nucleotide 2'-phosphodiesterase/3'-nucleotidase periplasmic precursor protein	STM4403	cpdB	Peri	yes	8	2	4	*
STM14_5193	non-specific acid phosphatase	STM4319	phoN	Peri	no	7.66667	2	3.83333	*
STM14_0718	ribonuclease I	STM0617	rna	Peri	yes	6.33333	1.66667	3.8	*
STM14_1588	periplasmic protein	STM1308	spy	Peri	yes	9	2.66667	3.375	*
STM14_0907	molybdate transporter periplasmic protein	STM0781	modA	Peri	yes	11	3.33333	3.3	*
STM14_3750	L-asparaginase II	STM3106	ansB	Peri	yes	16.3333	5.33333	3.0625	*
STM14_4375	dipeptide transport protein	STM3630	dppA	Peri	yes	5	1.66667	3	*
STM14_3705	hypothetical protein	STM3065	yggE	Peri	yes	3	1	3	*
STM14_4283	glycerol-3-phosphate transporter periplasmic binding protein	STM3557	ugpB	Peri	yes	25.3333	8.66667	2.92308	*
STM14_5089	maltose regulon periplasmic protein	STM4232	malM	Peri	yes	4.66667	1.66667	2.8	*
STM14_0111	peptidyl-prolyl cis-trans isomerase SurA	STM0092	surA	Peri	yes	10	3.66667	2.72727	*
STM14_4806	periplasmic protein disulfide isomerase I	STM3997	dsbA	Peri	yes	10.6667	4	2.66667	*
STM14_3841	putative periplasmic dicarboxylate-binding protein	STM3169		Peri	yes	5.33333	2	2.66667	*
STM14_0582	bifunctional UDP-sugar hydrolase/5'-nucleotidase periplasmic precursor	STM0494	ushA	Peri	yes	12.3333	4.66667	2.64286	*
STM14_4157	FKBP-type peptidyl-prolyl cis-trans isomerase	STM3453	fkpA	Peri	yes	15.6667	6	2.61111	*
STM14_1270	glucose-1-phosphatase/inositol phosphatase	STM1117	agp	Peri	yes	12	4.66667	2.57143	*
STM14_5480	periplasmic protein	STM4561	osmY	Peri	yes	169	68.3333	2.47317	*
STM14_0267	periplasmic chaperone	STM0225	hlpA	Peri	yes	33.3333	14	2.38095	*
STM14_2900	histidine transport protein	STM2354	hisJ	Peri	yes	25	10.6667	2.34375	*
STM14_5085	maltose ABC transporter periplasmic protein	STM4229	malE	Peri	yes	31	13.3333	2.325	*
STM14_2698	galactose transport protein	STM2190	mglB	Peri	yes	76.6667	33	2.32323	*
STM14_5330	cytochrome b562	STM4439	cybC	Peri	yes	24.6667	11	2.24242	*
STM14_964	glutamine ABC transporter periplasmic protein	STM0830	glnH	Peri	yes	42	19.3333	2.17241	*
STM14_1397	spermidine/putrescine ABC transporter periplasmic substrate-binding protein	STM1222	potD	Peri	yes	4.33333	2	2.16667	*
STM14_4681	D-ribose transporter subunit RbsB	STM3884	rbsB	Peri	yes	80.6667	37.6667	2.14159	*
STM14_2372	cystine transporter subunit	STM1954	fliY	Peri	yes	35.3333	17.3333	2.03846	*
STM14_1039	arginine transport system component	STM0887	artJ	Peri	yes	7.33333	3.66667	2	*
STM14_4179	peptidyl-prolyl cis-trans isomerase A (rotamase A)	STM3472	ppiA	Peri	yes	6.66667	3.33333	2	*
STM14_3458	putative periplasmic binding protein	STM2861	sitA	Peri	yes	4.66667	2.33333	2	*
STM14_2792	ecotin precursor	STM2262	eco	Peri	yes	3.33333	1.66667	2	*
STM14_2932	penicillin-insensitive murein endopeptidase	STM2383	mepA	Peri	yes	1.33333	0.666667	2	*
STM14_3361	tricarboxylic transport	STM2786		Peri	yes	21.6667	11	1.9697	*
STM14_0773	glutamate and aspartate transporter subunit	STM0665	gltI	Peri	yes	17.6667	10	1.76667	*
STM14_2817	glycerophosphodiester phosphodiesterase	STM2282	glpQ	Peri	yes	32	19.6667	1.62712	*
STM14_4652	phosphate transporter subunit	STM3857	pstS	Peri	yes	8.33333	5.33333	1.5625	*
STM14_1042	arginine transport system	STM0890	artI	Peri	yes	23.3333	15.3333	1.52174	*
STM14_1085	outer-membrane lipoprotein carrier protein	STM0961	lolA	Peri	yes	7	4.66667	1.5	*
STM14_2901	lysine/arginine/ornithine transport protein	STM2355	argT	Peri	yes	2	1.33333	1.5	*
STM14_3675	thiol:disulfide interchange protein DsbC	STM3043	dsbC	Peri	yes	1	0.666667	1.5	*
STM14_1795	acid shock protein precursor	STM1485		Peri	yes	2.66667	2	1.33333	*
STM14_1184	superoxide dismutase precursor	STM1044	sodC	Peri	yes	3.66667	3	1.22222	*
STM14_1812	putative outer membrane protein	STM1500	ynfD	Peri	yes	0.666667	1	0.666667	*
STM14_1349	flagellar basal body rod protein FlgF	STM1178	flgF	Peri	no	0.666667	1.33333	0.5
STM14_1885	acid-resistance protein	STM1562	hdeB	Unknown	yes	5.33333	0	≥ 6	*
STM14_5239	N-acetylmuramoyl-l-alanine amidase II	STM4358	amiB	Unknown	yes	3	0	≥ 6	*
STM14_3998	putative transport protein	STM3310	yrbC	Unknown	yes	2	0	≥ 6	*
STM14_1523	hypothetical protein	STM1263		Unknown	yes	1.66667	0	≥ 6	*
STM14_3008	N-acetylmuramoyl-l-alanine amidase I	STM2450	amiA	Unknown	yes	1.33333	0	≥ 6	*
STM14_3540	alkaline phosphatase isozyme conversion aminopeptidase	STM2936	iap	Unknown	yes	1	0	≥ 6	*
STM14_5153	TPR repeat-containing protein	STM4284	yjcO	Unknown	yes	1	0	≥ 6	*
STM14_2833	aluminum-inducible protein	STM2296	ais	Unknown	yes	0.666667	0	≥ 6	*
STM14_4328	putative L-asparaginase	STM3598		Unknown	yes	2.33333	0	≥ 6	*
STM14_1936	periplasmic dipeptidase precursor	STM1599	pdgL	Unknown	yes	1.66667	0	≥ 6	*
STM14_0692	iron-enterobactin transporter periplasmic binding protein	STM0594	fepB	Unknown	yes	1	0	≥ 6	*
STM14_5408	hypothetical protein	STM4505		Unknown	no	5	0	≥ 6	*
STM14_3472	needle complex major subunit	STM2873	prgI	Unknown	no	3	0	≥ 6
STM14_2387	putative 50S ribosomal protein			Unknown	no	1.33333	0	≥ 6	*
STM14_5368	putative inner membrane protein	STM4472	ytgA	Unknown	no	1	0	≥ 6	*
STM14_0096	putative secreted protein	STM0081		Unknown	no	0.666667	0	≥ 6	*
STM14_2912	hypothetical protein	STM2364	dedD	Unknown	no	0.666667	0	≥ 6	*
STM14_3861	hypothetical protein	STM3187	ygiB	Unknown	no	0.666667	0	≥ 6	*
STM14_2650	putative periplasmic protein	STM2148		Unknown	yes	3.66667	0.666667	5.5	*
STM14_4552	putative inner membrane protein	STM3774		Unknown	yes	6.33333	1.66667	3.8	*
STM14_1918	putative periplasmic protein	STM1586		Unknown	yes	2.33333	0.666667	3.5	*
STM14_4349	putative Zn-dependent peptidase	STM3613	yhjJ	Unknown	yes	6.33333	2	3.16667	*
STM14_3910	putative periplasmic protein	STM3228	yqjC	Unknown	yes	26.6667	9.66667	2.75862	*
STM14_0362	VirG-like protein	STM0307		Unknown	yes	4.33333	1.66667	2.6	*
STM14_1785	putative periplasmic protein	STM1478	ydgH	Unknown	yes	7	3	2.33333
STM14_3752	hypothetical protein	STM3107	yggN	Unknown	yes	4.66667	2	2.33333	*
STM14_2036	thiosulfate:cyanide sulfurtransferase (rhodanese)	STM1686	pspE	Unknown	yes	5.33333	2.33333	2.28571	*
STM14_5569	putative carbonic anhydrase	PSLT046		Unknown	yes	5.33333	2.33333	2.28571	*
STM14_2278	hypothetical protein	STM1873		Unknown	yes	5	2.66667	1.875	*
STM14_3737	DNA-specific endonuclease I	STM3093	endA	Unknown	yes	2.33333	1.33333	1.75	*
STM14_2326	flagellar protein	STM1912	flhE	Unknown	no	2.33333	1.33333	1.75	*
STM14_4902	putative sugar transport protein	STM4077	yneA	Unknown	yes	32.3333	19	1.70175	*
STM14_977	hypothetical protein	STM0837	ybiS	Unknown	yes	10.6667	6.66667	1.6	*
STM14_2655	putative fimbrial-like protein	STM2152	stcA	Unknown	yes	2.66667	1.66667	1.6	*
STM14_0428	hypothetical protein	STM0366	yahO	Unknown	yes	11.6667	7.33333	1.59091	*
STM14_0454	hypothetical protein	STM0384	psiF	Unknown	yes	2	1.33333	1.5	*
STM14_4151	30S ribosomal protein S7	STM3447	rpsG	Unknown	no	4.33333	3	1.44444
STM14_4400	hypothetical protein	STM3650		Unknown	yes	3.33333	2.33333	1.42857	*
STM14_0098	putative secreted protein	STM0082		Unknown	yes	4.66667	3.33333	1.4	*
STM14_1578	putative periplasmic protein	STM1300		Unknown	no	2.66667	2	1.33333	*
STM14_1454	hypothetical protein	STM2610		Unknown	yes	5.66667	4.33333	1.30769	*
STM14_4278	hypothetical protein	STM3552	yhhA	Unknown	yes	2	1.66667	1.2	*
STM14_1505	lysozyme inhibitor	STM1249	pliC	Unknown	yes	3	2.66667	1.125	*
STM14_3848	putative outer membrane protein	STM3176	ygiW	Unknown	yes	4.33333	4.33333	1	*
STM14_4989	50S ribosomal protein L7/L12	STM4152	rplL	Unknown	yes	2	2	1
STM14_0494	riboflavin synthase subunit beta	STM0417	ribH	Unknown	no	1	1	1
STM14_0883	hypothetical protein	STM0759	ybgS	Unknown	yes	5.66667	6	0.944444	*
STM14_4052	malate dehydrogenase	STM3359	mdh	Unknown	yes	4.33333	5	0.866667
STM14_4128	50S ribosomal protein L6	STM3425	rplF	Unknown	no	3	3.66667	0.818182
STM14_1277	putative periplasmic protein	STM1123		Unknown	yes	1.33333	2.33333	0.571429	*
STM14_4142	50S ribosomal protein L4	STM3439	rplD	Unknown	no	0	1.33333	0
STM14_2749	50S ribosomal protein L25	STM2224	rplY	Unknown	no	0	0.666667	0
STM14_0857	succinyl-CoA synthetase subunit beta	STM0738	sucC	Cyt	no	1.33333	0	≥ 6
STM14_4215	phosphoenolpyruvate carboxykinase	STM3500	pckA	Cyt	no	1.33333	0	≥ 6
STM14_4125	50S ribosomal protein L30	STM3422	rpmD	Cyt	no	1	0	≥ 6
STM14_4885	6-phosphofructokinase	STM4062	pfkA	Cyt	no	1	0	≥ 6
STM14_0007	transaldolase B	STM0007	talB	Cyt	no	0.666667	0	≥ 6
STM14_0260	ribosome recycling factor	STM0219	frr	Cyt	no	0.666667	0	≥ 6
STM14_4120	30S ribosomal protein S11	STM3417	rpsK	Cyt	no	0.666667	0	≥ 6
STM14_4144	30S ribosomal protein S10	STM3441	rpsJ	Cyt	no	0.666667	0	≥ 6
STM14_5361	arginine deiminase	STM4467		Cyt	no	0.666667	0	≥ 6
STM14_4124	50S ribosomal protein L15	STM3421	rplO	Cyt	no	1.66667	0.666667	2.5
STM14_966	DNA starvation/stationary phase protection protein Dps	STM0831	dps	Cyt	no	2.33333	1.33333	1.75
STM14_1342	anti-sigma28 factor FlgM	STM1172	flgM	Cyt	no	3	2	1.5
STM14_4139	30S ribosomal protein S19	STM3436	rpsS	Cyt	no	1	0.666667	1.5
STM14_3709	phosphoglycerate kinase	STM3069	pgk	Cyt	no	3.33333	2.33333	1.42857
STM14_4906	triosephosphate isomerase	STM4081	tpiA	Cyt	no	1.33333	1	1.33333
STM14_4987	50S ribosomal protein L1	STM4150	rplA	Cyt	no	2	1.66667	1.2
STM14_0534	transcriptional regulator HU subunit beta	STM0451	hupB	Cyt	no	3	2.66667	1.125
STM14_4131	50S ribosomal protein L5	STM3428	rplE	Cyt	no	1.66667	1.66667	1
STM14_0896	phosphoglyceromutase	STM0772	gpmA	Cyt	no	1	1	1
STM14_3243	autonomous glycyl radical cofactor GrcA	STM2646	yfiD	Cyt	no	0.666667	0.666667	1
STM14_4149	elongation factor Tu	STM3445	tuf	Cyt	no	19.3333	20	0.966667
STM14_5202	aspartate ammonia-lyase	STM4326	aspA	Cyt	no	3.66667	4	0.916667
STM14_4150	elongation factor G	STM3446	fusA	Cyt	no	5.66667	6.33333	0.894737
STM14_3557	phosphopyruvate hydratase	STM2952	eno	Cyt	no	2	2.33333	0.857143
STM14_4986	50S ribosomal protein L11	STM4149	rplK	Cyt	no	1.33333	1.66667	0.8
STM14_5207	chaperonin GroEL	STM4330	groEL	Cyt	no	6	8	0.75
STM14_5275	30S ribosomal protein S6	STM4391	rpsF	Cyt	no	2	2.66667	0.75
STM14_4490	50S ribosomal protein L28	STM3728	rpmB	Cyt	no	1	1.33333	0.75
STM14_5278	50S ribosomal protein L9	STM4394	rplI	Cyt	no	1	1.33333	0.75
STM14_0707	alkyl hydroperoxide reductase subunit C	STM0608	ahpC	Cyt	no	1.66667	2.33333	0.714286
STM14_4126	30S ribosomal protein S5	STM3423	rpsE	Cyt	no	2.33333	3.33333	0.7
STM14_4135	50S ribosomal protein L29	STM3432	rpmC	Cyt	no	1.66667	2.66667	0.625
STM14_0183	pyruvate dehydrogenase subunit E1	STM0152	aceE	Cyt	no	1	1.66667	0.6
STM14_1565	glyceraldehyde-3-phosphate dehydrogenase	STM1290	gapA	Cyt	no	5.66667	10	0.566667
STM14_0529	trigger factor	STM0447	tig	Cyt	no	1.66667	3	0.555556
STM14_0258	elongation factor Ts	STM0217	tsf	Cyt	no	1.33333	2.66667	0.5
STM14_2883	phosphate acetyltransferase	STM2338	pta	Cyt	no	0.666667	1.33333	0.5
STM14_5011	transcriptional regulator HU subunit alpha	STM4170	hupA	Cyt	no	1.33333	3	0.444444
STM14_4143	50S ribosomal protein L3	STM3440	rplC	Cyt	no	1	2.66667	0.375
STM14_4140	50S ribosomal protein L2	STM3437	rplB	Cyt	no	0.666667	3.33333	0.2
STM14_0476	putative thiol-alkyl hydroperoxide reductase	STM0402		Cyt	no	0	1.66667	0
STM14_2021	putative regulatory protein	STM1674		Cyt	no	0	1.33333	0
STM14_2220	cold shock-like protein CspC	STM1837	cspC	Cyt	no	0	1.33333	0
STM14_3276	50S ribosomal protein L19	STM2673	rplS	Cyt	no	0	1.33333	0
STM14_3279	30S ribosomal protein S16	STM2676	rpsP	Cyt	no	0	1.33333	0
STM14_4119	30S ribosomal protein S4	STM3416	rpsD	Cyt	no	0	1.33333	0
STM14_4988	50S ribosomal protein L10	STM4151	rplJ	Cyt	no	0	1.33333	0
STM14_5206	co-chaperonin GroES	STM4329	groES	Cyt	no	0	1.33333	0
STM14_1110	30S ribosomal protein S1	STM0981	rpsA	Cyt	no	0	1	0
STM14_2116	global DNA-binding transcriptional dual regulator H-NS	STM1751	hns	Cyt	no	0	1	0
STM14_2094	putative catalase	STM1731		Cyt	no	0	1	0
STM14_4036	30S ribosomal protein S9	STM3344	rpsI	Cyt	no	0	1	0
STM14_4127	50S ribosomal protein L18	STM3424	rplR	Cyt	no	0	1	0
STM14_4138	50S ribosomal protein L22	STM3435	rplV	Cyt	no	0	1	0
STM14_1099	pyruvate formate lyase I	STM0973	pflB	Cyt	no	0	0.666667	0
STM14_0849	type II citrate synthase	STM0730	gltA	Cyt	no	0	0.666667	0
STM14_1409	DNA-binding transcriptional regulator PhoP	STM1231	phoP	Cyt	no	0	0.666667	0
STM14_2113	bifunctional acetaldehyde-CoA/alcohol dehydrogenase	STM1749	adhE	Cyt	no	0	0.666667	0
STM14_2312	aspartyl-tRNA synthetase	STM1901	aspS	Cyt	no	0	0.666667	0
STM14_3886	30S ribosomal protein S21	STM3209	rpsU	Cyt	no	0	0.666667	0
STM14_4118	DNA-directed RNA polymerase subunit alpha	STM3415	rpoA	Cyt	no	0	0.666667	0
STM14_5457	hypothetical protein	STM4542	yjjA	Extra	yes	2.33333	0	≥ 6	*
STM14_3483	translocation machinery component	STM2884	sipC	Extra	no	1	0	≥ 6
STM14_2286	hypothetical protein	STM1881	yebF	Extra	yes	3.33333	1.66667	2	*
STM14_1347	flagellar basal body rod modification protein	STM1176	flgD	Extra	no	1	0.666667	1.5	*
STM14_2378	flagellin	STM1959	fliC	Extra	no	0	727.667	0
STM14_3338	flagellin	STM2771	fljB	Extra	no	0	12.3333	0
STM14_1348	flagellar hook protein FlgE	STM1177	flgE	Extra	no	0	10.3333	0
STM14_2380	flagellar capping protein	STM1960	fliD	Extra	no	0	4.33333	0
STM14_1355	flagellar hook-associated protein FlgL	STM1184	flgL	Extra	no	0	2.66667	0
STM14_1354	flagellar hook-associated protein FlgK	STM1183	flgK	Extra	no	0	1.66667	0
STM14_5456	phosphoglycerol transferase I	STM4541	mdoB	IM	no	1.66667	0	≥ 6	*
STM14_0600	putative ABC-type transport system ATPase component	STM0510	sfbA	IM	yes	1.33333	0	≥ 6	*
STM14_0853	succinate dehydrogenase flavoprotein subunit	STM0734	sdhA	IM	no	0.666667	0	≥ 6
STM14_1804	putative ABC transporter periplasmic component	STM1493		IM	yes	0.666667	0	≥ 6	*
STM14_2669	putative transport protein	STM2165	yehZ	IM	yes	28.3333	12.6667	2.23684	*
STM14_0265	zinc metallopeptidase	STM0223	yaeL	IM	no	1.33333	0.666667	2	*
STM14_5223	fumarate reductase flavoprotein subunit	STM4343	frdA	IM	yes	0	1.33333	0
STM14_2797	outer membrane porin protein C	STM2267	ompC	OM	yes	3	4.33333	0.692308
STM14_1898	putative outer membrane porin precursor	STM1572	nmpC	OM	yes	1.66667	1.66667	1
STM14_1214	outer membrane protein A	STM1070	ompA	OM	yes	2	1.33333	1.5
STM14_1670	putative methyl-accepting chemotaxis protein	STM1376	lppB	OM	yes	1	1	1
