# Supplementary material for: A Comprehensive Subcellular Proteomic Survey of Salmonella Grown under Phagosome-Mimicking versus Standard Laboratory Conditions
Source: Int J Proteomics. 2012 Jul 25;2012:123076. doi: 10.1155/2012/123076 (PMC3410353; doi:10.1155/2012/123076)
Supplement: Supplementary file 5 [file 123076.f5.xlsx]

## Sheet: Sheet1
Supplemental Table 3. K-means clustered Z-scores of protein abundance for analysis of primary observed localization
a Result of K-means clustering of Z-scores using OmniViz
b Subcellular localization prediction using http://www.psort.org/psortb/
c Z-scores of mean spectral counts in LB-grown subcellular fractions
e Subcellular location in which the highest spectral count was observed
f Deduced primary location based on clustering of Z-scores. In some cases, a cluster was broken based on a threshold of 0.67 difference between the 2 highest Z-scores for any given protein (e.g., cluster 4).
Cluster IDa	14028 Locus	Protein Description 14028	LT2 Locus	LT2 Gene	PSORTb v3b	CYT_Zc	IM_Zc	PERI_Zc	OM_Zc	Exclusive to 1 fraction?d	Observed highest ine	Primary location based on Z scoref
0	STM14_3472	needle complex major subunit	STM2873	prgI	Unknown	-1.22474	0	0	1.22474	NOT	OM	OM
1	STM14_1349	flagellar basal body rod protein FlgF	STM1178	flgF	Peri	-0.783349	-0.783349	0.261116	1.30558	NOT	OM	OM
2	STM14_3758	murein transglycosylase C	STM3112	mltC	Unknown	-0.5	-0.5	-0.5	1.5	EXCLUSIVE	OM	OM
2	STM14_0869	cell envelope integrity inner membrane protein TolA	STM0747	tolA	Cyt	-0.5	-0.5	-0.5	1.5	EXCLUSIVE	OM	OM
2	STM14_5500	DNA repair protein RadA	STM4579	radA	IM	-0.5	-0.5	-0.5	1.5	EXCLUSIVE	OM	OM
2	STM14_4602	hypothetical protein	STM3810	yidQ	IM	-0.5	-0.5	-0.5	1.5	EXCLUSIVE	OM	OM
2	STM14_2175	membrane-bound lytic murein transglycosylase E	STM1799	emtA	IM	-0.5	-0.5	-0.5	1.5	EXCLUSIVE	OM	OM
2	STM14_0638	outer membrane usher protein precursor	STM0546	fimD	OM	-0.5	-0.5	-0.5	1.5	EXCLUSIVE	OM	OM
2	STM14_0598	putative outer membrane protein	STM0509		OM	-0.5	-0.5	-0.5	1.5	EXCLUSIVE	OM	OM
2	STM14_0228	ferrichrome outer membrane transporter	STM0191	fhuA	OM	-0.5	-0.5	-0.5	1.5	EXCLUSIVE	OM	OM
2	STM14_1355	flagellar hook-associated protein FlgL	STM1184	flgL	Extra	-0.5	-0.5	-0.5	1.5	EXCLUSIVE	OM	OM
2	STM14_4712	ATP-dependent RNA helicase RhlB	STM3914	rhlB	Cyt	-0.5	-0.5	-0.5	1.5	EXCLUSIVE	OM	OM
2	STM14_4489	50S ribosomal protein L33	STM3727	rpmG	Cyt	-0.5	-0.5	-0.5	1.5	EXCLUSIVE	OM	OM
2	STM14_1614	putative DNA/RNA non-specific endonuclease	STM1330		Extra	-0.5	-0.5	-0.5	1.5	EXCLUSIVE	OM	OM
2	STM14_1165	hypothetical protein	STM1025		Extra	-0.5	-0.5	-0.5	1.5	EXCLUSIVE	OM	OM
2	STM14_951	ATP-dependent RNA helicase RhlE	STM0820	rhlE	Cyt	-0.5	-0.5	-0.5	1.5	EXCLUSIVE	OM	OM
2	STM14_1848	putative outer membrane protein	STM1530		OM	-0.5	-0.5	-0.5	1.5	EXCLUSIVE	OM	OM
2	STM14_1560	MltA-interacting protein A	STM1286	mipA	OM	-0.5	-0.5	-0.5	1.5	EXCLUSIVE	OM	OM
2	STM14_1351	flagellar basal body L-ring protein	STM1180	flgH	OM	-0.5	-0.5	-0.5	1.5	EXCLUSIVE	OM	OM
2	STM14_2418	putative porin	STM1995	ompS	OM	-0.5	-0.5	-0.5	1.5	EXCLUSIVE	OM	OM
2	STM14_2095	outer membrane protein W	STM1732	ompW	OM	-0.5	-0.5	-0.5	1.5	EXCLUSIVE	OM	OM
2	STM14_1920	putative outer membrane receptor	STM1587	yncD	OM	-0.5	-0.5	-0.5	1.5	EXCLUSIVE	OM	OM
2	STM14_1294	putative outer membrane protein	STM1131		OM	-0.5	-0.5	-0.5	1.5	EXCLUSIVE	OM	OM
2	STM14_0376	outer membrane phosphoporin protein E	STM0320	phoE	OM	-0.5	-0.5	-0.5	1.5	EXCLUSIVE	OM	OM
2	STM14_0682	outer membrane receptor FepA	STM0585	fepA	OM	-0.5	-0.5	-0.5	1.5	EXCLUSIVE	OM	OM
2	STM14_0666	outer membrane esterase	STM0570	apeE	OM	-0.5	-0.5	-0.5	1.5	EXCLUSIVE	OM	OM
2	STM14_1611	putative outer membrane protein	STM1327	ydiY	OM	-0.5	-0.5	-0.5	1.5	EXCLUSIVE	OM	OM
2	STM14_0871	peptidoglycan-associated outer membrane lipoprotein	STM0749	pal	OM	-0.5	-0.5	-0.5	1.5	EXCLUSIVE	OM	OM
2	STM14_0489	nucleoside channel	STM0413	tsx	OM	-0.5	-0.5	-0.5	1.5	EXCLUSIVE	OM	OM
2	STM14_1815	hypothetical protein	STM1503	ynfB	Unknown	-0.5	-0.5	-0.5	1.5	EXCLUSIVE	OM	OM
2	STM14_1352	flagellar basal body P-ring protein	STM1181	flgI	Peri	-0.5	-0.5	-0.5	1.5	EXCLUSIVE	OM	OM
2	STM14_5534	resistance to complement killing	PSLT009	rcK	OM	-0.5	-0.5	-0.5	1.5	EXCLUSIVE	OM	OM
2	STM14_3669	putative metalloendopeptidase	STM3038		Unknown	-0.5	-0.5	-0.5	1.5	EXCLUSIVE	OM	OM
2	STM14_3293	hypothetical protein	STM2687	yfjG	Unknown	-0.5	-0.5	-0.5	1.5	EXCLUSIVE	OM	OM
2	STM14_2358	putative cell wall-associated hydrolase	STM1940		Unknown	-0.5	-0.5	-0.5	1.5	EXCLUSIVE	OM	OM
2	STM14_5296	putative outer membrane protein	STM4409	ytfM	OM	-0.5	-0.5	-0.5	1.5	EXCLUSIVE	OM	OM
2	STM14_2946	outer membrane protease	STM2395	pgtE	OM	-0.5	-0.5	-0.5	1.5	EXCLUSIVE	OM	OM
2	STM14_2943	hypothetical protein	STM2392	vacJ	OM	-0.5	-0.5	-0.5	1.5	EXCLUSIVE	OM	OM
2	STM14_2713	colicin I receptor	STM2199	cirA	OM	-0.5	-0.5	-0.5	1.5	EXCLUSIVE	OM	OM
2	STM14_5099	conjugative transfer protein	STM4242		OM	-0.5	-0.5	-0.5	1.5	EXCLUSIVE	OM	OM
2	STM14_4760	phospholipase A	STM3957	pldA	OM	-0.5	-0.5	-0.5	1.5	EXCLUSIVE	OM	OM
2	STM14_4394	putative outer membrane lipoprotein	STM3645	yiaD	OM	-0.5	-0.5	-0.5	1.5	EXCLUSIVE	OM	OM
2	STM14_4355	cellulose synthase subunit BcsC	STM3616	yhjL	Unknown/Multiple Localization	-0.5	-0.5	-0.5	1.5	EXCLUSIVE	OM	OM
2	STM14_4965	vitamin B12/cobalamin outer membrane transporter	STM4130	btuB	OM	-0.524224	-0.450649	-0.524224	1.4991	NOT	OM	OM
2	STM14_1130	outer membrane protein F precursor	STM0999	ompF	OM	-0.529596	-0.439452	-0.529596	1.49865	NOT	OM	OM
2	STM14_966	DNA starvation/stationary phase protection protein Dps	STM0831	dps	Cyt	-0.53049	-0.39187	-0.573142	1.4955	NOT	OM	OM
2	STM14_971	outer membrane protein X	STM0833	ompX	OM	-0.575274	-0.340216	-0.575274	1.49076	NOT	OM	OM
2	STM14_2942	long-chain fatty acid outer membrane transporter	STM2391	fadL	OM	-0.596783	-0.290741	-0.596783	1.48431	NOT	OM	OM
2	STM14_0112	organic solvent tolerance protein	STM0093	imp	OM	-0.605043	-0.271226	-0.605043	1.48131	NOT	OM	OM
2	STM14_3859	outer membrane channel protein	STM3186	tolC	OM	-0.608785	-0.262283	-0.608785	1.47985	NOT	OM	OM
2	STM14_1214	outer membrane protein A	STM1070	ompA	OM	-0.609421	-0.24106	-0.625672	1.47615	NOT	OM	OM
2	STM14_2797	outer membrane porin protein C	STM2267	ompC	OM	-0.633843	-0.232973	-0.607813	1.47463	NOT	OM	OM
2	STM14_1898	putative outer membrane porin precursor	STM1572	nmpC	OM	-0.643744	-0.187188	-0.634613	1.46554	NOT	OM	OM
2	STM14_5087	maltoporin	STM4231	lamB	OM	-0.645895	-0.169972	-0.645895	1.46176	NOT	OM	OM
3	STM14_3051	lipoprotein	STM2488	nlpB	OM	-0.865457	0.909839	-0.865457	0.821074	NOT	IM	OM/IM
3	STM14_3527	lipoprotein NlpD	STM2925	nlpD	OM	-0.860946	0.993399	-0.860946	0.728493	NOT	IM	OM/IM
3	STM14_3473	needle complex inner membrane protein	STM2874	prgH	Cyt	-0.855528	1.04565	-0.855528	0.66541	NOT	IM	OM/IM
3	STM14_3597	putative lipoprotein	STM2983	ygdI	Unknown	-0.851028	1.07797	-0.851028	0.624087	NOT	IM	OM/IM
3	STM14_1768	putative periplasmic protein	STM1466	ydgA	IM	-0.850157	1.08353	-0.850157	0.616781	NOT	IM	OM/IM
3	STM14_3163	GTP-binding protein LepA	STM2583	lepA	IM	-0.848875	1.09141	-0.848875	0.606339	NOT	IM	OM/IM
3	STM14_2390	flagellar MS-ring protein	STM1969	fliF	IM	-0.848875	1.09141	-0.848875	0.606339	NOT	IM	OM/IM
3	STM14_3470	needle complex inner membrane lipoprotein	STM2871	prgK	OM	-0.842927	1.1239	-0.842927	0.561951	NOT	IM	OM/IM
3	STM14_3550	secreted effector protein	STM2945	sopD	Cyt	-0.866025	0.866025	-0.866025	0.866025	NOT	MULTIPLE	OM/IM
3	STM14_0746	rare lipoprotein A	STM0638	rlpA	Unknown	-0.866025	0.866025	-0.866025	0.866025	NOT	MULTIPLE	OM/IM
3	STM14_2388	flagellar hook-basal body protein FliE	STM1968	fliE	Peri	-0.866025	0.866025	-0.866025	0.866025	NOT	MULTIPLE	OM/IM
3	STM14_5216	entericidin B membrane lipoprotein	STM4336	ecnB	IM	-0.866025	0.866025	-0.866025	0.866025	NOT	MULTIPLE	OM/IM
3	STM14_4474	O-antigen ligase	STM3713	rfaL	IM	-0.866025	0.866025	-0.866025	0.866025	NOT	MULTIPLE	OM/IM
3	STM14_2378	flagellin	STM1959	fliC	Extra	-0.866025	0.866025	-0.866025	0.866025	NOT	MULTIPLE	OM/IM
3	STM14_3497	outer membrane secretin precursor	STM2898	invG	OM	-0.865457	0.821074	-0.865457	0.909839	NOT	OM	OM/IM
3	STM14_1348	flagellar hook protein FlgE	STM1177	flgE	Extra	-0.860946	0.728493	-0.860946	0.993399	NOT	OM	OM/IM
3	STM14_2831	putative inner membrane protein	STM2294	yfaZ	Unknown	-0.860946	0.728493	-0.860946	0.993399	NOT	OM	OM/IM
4	STM14_3603	murein transglycosylase A	STM2988	mltA	OM	-0.848875	0.606339	-0.848875	1.09141	NOT	OM	OM/IM
4	STM14_0586	copper exporting ATPase	STM0498	copA	IM	-0.848875	0.606339	-0.848875	1.09141	NOT	OM	OM/IM
4	STM14_5621	conjugative transfer: surface exclusion	PSLT103	traT	OM	-0.846228	0.58585	-0.846228	1.10661	NOT	OM	OM/IM
4	STM14_3091	outer membrane protein assembly complex subunit YfgL	STM2520	yfgL	OM	-0.84521	0.578302	-0.84521	1.11212	NOT	OM	OM/IM
4	STM14_3949	hypothetical protein	STM3267	yraP	Peri	-0.837772	0.527486	-0.837772	1.14806	NOT	OM	OM/IM
4	STM14_3005	hypothetical protein	STM2447		Unknown	-0.833333	0.5	-0.833333	1.16667	NOT	OM	OM
4	STM14_4197	hypothetical protein	STM3485	damX	Unknown	-0.833333	0.5	-0.833333	1.16667	NOT	OM	OM
4	STM14_2201	putative outer membrane protein	STM1819	slp	OM	-0.816497	0.408248	-0.816497	1.22474	NOT	OM	OM
4	STM14_0755	LPS-assembly lipoprotein RplB	STM0647	rlpB	OM	-0.794101	0.305424	-0.794101	1.28278	NOT	OM	OM
5	STM14_1777	outer membrane protein N precursor	STM1473	ompN	OM	-0.770154	0.210042	-0.770154	1.33027	NOT	OM	OM
5	STM14_0266	outer membrane protein assembly factor YaeT	STM0224	yaeT	OM	-0.766975	0.198207	-0.766975	1.33574	NOT	OM	OM
5	STM14_1671	murein lipoprotein	STM1376	lppB	OM	-0.757154	0.162648	-0.757154	1.35166	NOT	OM	OM
5	STM14_2352	putative outer membrane lipoprotein	STM1934		Unknown	-0.748383	0.132068	-0.748383	1.3647	NOT	OM	OM
5	STM14_1044	putative lipoprotein	STM0892	ybjP	Unknown	-0.740613	0.105802	-0.740613	1.37542	NOT	OM	OM
5	STM14_1612	putative outer membrane protein	STM1328		Unknown	-0.740613	0.105802	-0.740613	1.37542	NOT	OM	OM
5	STM14_1501	virulence membrane protein PAGC precursor	STM1246	pagC	OM	-0.722804	0.0481869	-0.722804	1.39742	NOT	OM	OM
5	STM14_1743	putative outer membrane lipoprotein	STM1445	slyB	OM	-0.707107	0	-0.707107	1.41421	NOT	OM	OM
5	STM14_5119	putative ABC exporter outer membrane component	STM4259		OM	-0.702092	-0.0149381	-0.702092	1.41912	NOT	OM	OM
5	STM14_1670	putative methyl-accepting chemotaxis protein	STM1376	lppB	OM	-0.687029	-0.0298708	-0.706943	1.42384	NOT	OM	OM
5	STM14_3264	outer membrane protein assembly complex subunit YfiO	STM2663	yfiO	OM	-0.688999	-0.0529999	-0.688999	1.431	NOT	OM	OM
6	STM14_1785	putative periplasmic protein	STM1478	ydgH	Unknown	-1.48925	0.66541	0.411921	0.411921	NOT	IM	multiple
7	STM14_977	hypothetical protein	STM0837	ybiS	Unknown	-0.545851	-0.404986	1.49669	-0.545851	NOT	PERI	PERI
7	STM14_1342	anti-sigma28 factor FlgM	STM1172	flgM	Cyt	-0.5	-0.5	1.5	-0.5	EXCLUSIVE	PERI	PERI
7	STM14_1454	hypothetical protein	STM2610		Unknown	-0.5	-0.5	1.5	-0.5	EXCLUSIVE	PERI	PERI
7	STM14_1277	putative periplasmic protein	STM1123		Unknown	-0.5	-0.5	1.5	-0.5	EXCLUSIVE	PERI	PERI
7	STM14_1578	putative periplasmic protein	STM1300		Unknown	-0.5	-0.5	1.5	-0.5	EXCLUSIVE	PERI	PERI
7	STM14_1885	acid-resistance protein	STM1562	hdeB	Unknown	-0.5	-0.5	1.5	-0.5	EXCLUSIVE	PERI	PERI
7	STM14_1523	hypothetical protein	STM1263		Unknown	-0.5	-0.5	1.5	-0.5	EXCLUSIVE	PERI	PERI
7	STM14_1505	lysozyme inhibitor	STM1249	pliC	Unknown	-0.5	-0.5	1.5	-0.5	EXCLUSIVE	PERI	PERI
7	STM14_0454	hypothetical protein	STM0384	psiF	Unknown	-0.5	-0.5	1.5	-0.5	EXCLUSIVE	PERI	PERI
7	STM14_0096	putative secreted protein	STM0081		Unknown	-0.5	-0.5	1.5	-0.5	EXCLUSIVE	PERI	PERI
7	STM14_992	putative ABC transporter periplasmic binding protein	STM0849	yliB	Peri	-0.5	-0.5	1.5	-0.5	EXCLUSIVE	PERI	PERI
7	STM14_964	glutamine ABC transporter periplasmic protein	STM0830	glnH	Peri	-0.5	-0.5	1.5	-0.5	EXCLUSIVE	PERI	PERI
7	STM14_0428	hypothetical protein	STM0366	yahO	Unknown	-0.5	-0.5	1.5	-0.5	EXCLUSIVE	PERI	PERI
7	STM14_0362	VirG-like protein	STM0307		Unknown	-0.5	-0.5	1.5	-0.5	EXCLUSIVE	PERI	PERI
7	STM14_0098	putative secreted protein	STM0082		Unknown	-0.5	-0.5	1.5	-0.5	EXCLUSIVE	PERI	PERI
7	STM14_3540	alkaline phosphatase isozyme conversion aminopeptidase	STM2936	iap	Unknown	-0.5	-0.5	1.5	-0.5	EXCLUSIVE	PERI	PERI
7	STM14_3008	N-acetylmuramoyl-l-alanine amidase I	STM2450	amiA	Unknown	-0.5	-0.5	1.5	-0.5	EXCLUSIVE	PERI	PERI
7	STM14_2912	hypothetical protein	STM2364	dedD	Unknown	-0.5	-0.5	1.5	-0.5	EXCLUSIVE	PERI	PERI
7	STM14_3848	putative outer membrane protein	STM3176	ygiW	Unknown	-0.5	-0.5	1.5	-0.5	EXCLUSIVE	PERI	PERI
7	STM14_3752	hypothetical protein	STM3107	yggN	Unknown	-0.5	-0.5	1.5	-0.5	EXCLUSIVE	PERI	PERI
7	STM14_3998	putative transport protein	STM3310	yrbC	Unknown	-0.5	-0.5	1.5	-0.5	EXCLUSIVE	PERI	PERI
7	STM14_2833	aluminum-inducible protein	STM2296	ais	Unknown	-0.5	-0.5	1.5	-0.5	EXCLUSIVE	PERI	PERI
7	STM14_2278	hypothetical protein	STM1873		Unknown	-0.5	-0.5	1.5	-0.5	EXCLUSIVE	PERI	PERI
7	STM14_2036	thiosulfate:cyanide sulfurtransferase (rhodanese)	STM1686	pspE	Unknown	-0.5	-0.5	1.5	-0.5	EXCLUSIVE	PERI	PERI
7	STM14_1918	putative periplasmic protein	STM1586		Unknown	-0.5	-0.5	1.5	-0.5	EXCLUSIVE	PERI	PERI
7	STM14_2655	putative fimbrial-like protein	STM2152	stcA	Unknown	-0.5	-0.5	1.5	-0.5	EXCLUSIVE	PERI	PERI
7	STM14_2650	putative periplasmic protein	STM2148		Unknown	-0.5	-0.5	1.5	-0.5	EXCLUSIVE	PERI	PERI
7	STM14_2326	flagellar protein	STM1912	flhE	Unknown	-0.5	-0.5	1.5	-0.5	EXCLUSIVE	PERI	PERI
7	STM14_3361	tricarboxylic transport	STM2786		Peri	-0.5	-0.5	1.5	-0.5	EXCLUSIVE	PERI	PERI
7	STM14_3002	thiosulfate transporter subunit	STM2444	cysP	Peri	-0.5	-0.5	1.5	-0.5	EXCLUSIVE	PERI	PERI
7	STM14_2932	penicillin-insensitive murein endopeptidase	STM2383	mepA	Peri	-0.5	-0.5	1.5	-0.5	EXCLUSIVE	PERI	PERI
7	STM14_3705	hypothetical protein	STM3065	yggE	Peri	-0.5	-0.5	1.5	-0.5	EXCLUSIVE	PERI	PERI
7	STM14_3675	thiol:disulfide interchange protein DsbC	STM3043	dsbC	Peri	-0.5	-0.5	1.5	-0.5	EXCLUSIVE	PERI	PERI
7	STM14_3458	putative periplasmic binding protein	STM2861	sitA	Peri	-0.5	-0.5	1.5	-0.5	EXCLUSIVE	PERI	PERI
7	STM14_2901	lysine/arginine/ornithine transport protein	STM2355	argT	Peri	-0.5	-0.5	1.5	-0.5	EXCLUSIVE	PERI	PERI
7	STM14_2670	periplasmic beta-D-glucoside glucohydrolase	STM2166	bglX	Peri	-0.5	-0.5	1.5	-0.5	EXCLUSIVE	PERI	PERI
7	STM14_2372	cystine transporter subunit	STM1954	fliY	Peri	-0.5	-0.5	1.5	-0.5	EXCLUSIVE	PERI	PERI
7	STM14_2300	high-affinity zinc transporter periplasmic component	STM1891	znuA	Peri	-0.5	-0.5	1.5	-0.5	EXCLUSIVE	PERI	PERI
7	STM14_2900	histidine transport protein	STM2354	hisJ	Peri	-0.5	-0.5	1.5	-0.5	EXCLUSIVE	PERI	PERI
7	STM14_2792	ecotin precursor	STM2262	eco	Peri	-0.5	-0.5	1.5	-0.5	EXCLUSIVE	PERI	PERI
7	STM14_2788	nitrate reductase	STM2259	napA	Peri	-0.5	-0.5	1.5	-0.5	EXCLUSIVE	PERI	PERI
7	STM14_5107	acid phosphatase/phosphotransferase	STM4249	aphA	Peri	-0.5	-0.5	1.5	-0.5	EXCLUSIVE	PERI	PERI
7	STM14_4806	periplasmic protein disulfide isomerase I	STM3997	dsbA	Peri	-0.5	-0.5	1.5	-0.5	EXCLUSIVE	PERI	PERI
7	STM14_4652	phosphate transporter subunit	STM3857	pstS	Peri	-0.5	-0.5	1.5	-0.5	EXCLUSIVE	PERI	PERI
7	STM14_5287	bifunctional 2',3'-cyclic nucleotide 2'-phosphodiesterase/3'-nucleotidase periplasmic precursor protein	STM4403	cpdB	Peri	-0.5	-0.5	1.5	-0.5	EXCLUSIVE	PERI	PERI
7	STM14_5232	putative arginine-binding periplasmic protein	STM4351		Peri	-0.5	-0.5	1.5	-0.5	EXCLUSIVE	PERI	PERI
7	STM14_5193	non-specific acid phosphatase	STM4319	phoN	Peri	-0.5	-0.5	1.5	-0.5	EXCLUSIVE	PERI	PERI
7	STM14_4375	dipeptide transport protein	STM3630	dppA	Peri	-0.5	-0.5	1.5	-0.5	EXCLUSIVE	PERI	PERI
7	STM14_4283	glycerol-3-phosphate transporter periplasmic binding protein	STM3557	ugpB	Peri	-0.5	-0.5	1.5	-0.5	EXCLUSIVE	PERI	PERI
7	STM14_4179	peptidyl-prolyl cis-trans isomerase A (rotamase A)	STM3472	ppiA	Peri	-0.5	-0.5	1.5	-0.5	EXCLUSIVE	PERI	PERI
7	STM14_3841	putative periplasmic dicarboxylate-binding protein	STM3169		Peri	-0.5	-0.5	1.5	-0.5	EXCLUSIVE	PERI	PERI
7	STM14_4324	putative phosphatase	STM3595		Peri	-0.5	-0.5	1.5	-0.5	EXCLUSIVE	PERI	PERI
7	STM14_4294	high-affinity branched-chain amino acid transporter	STM3567	livJ	Peri	-0.5	-0.5	1.5	-0.5	EXCLUSIVE	PERI	PERI
7	STM14_4290	high-affinity branched-chain amino acid transporter	STM3564	livK	Peri	-0.5	-0.5	1.5	-0.5	EXCLUSIVE	PERI	PERI
7	STM14_2387	putative 50S ribosomal protein			Unknown	-0.5	-0.5	1.5	-0.5	EXCLUSIVE	PERI	PERI
7	STM14_5239	N-acetylmuramoyl-l-alanine amidase II	STM4358	amiB	Unknown	-0.5	-0.5	1.5	-0.5	EXCLUSIVE	PERI	PERI
7	STM14_5153	TPR repeat-containing protein	STM4284	yjcO	Unknown	-0.5	-0.5	1.5	-0.5	EXCLUSIVE	PERI	PERI
7	STM14_1936	periplasmic dipeptidase precursor	STM1599	pdgL	Unknown/Multiple Localization	-0.5	-0.5	1.5	-0.5	EXCLUSIVE	PERI	PERI
7	STM14_0883	hypothetical protein	STM0759	ybgS	Unknown/Multiple Localization	-0.5	-0.5	1.5	-0.5	EXCLUSIVE	PERI	PERI
7	STM14_0692	iron-enterobactin transporter periplasmic binding protein	STM0594	fepB	Unknown/Multiple Localization	-0.5	-0.5	1.5	-0.5	EXCLUSIVE	PERI	PERI
7	STM14_5408	hypothetical protein	STM4505		Unknown	-0.5	-0.5	1.5	-0.5	EXCLUSIVE	PERI	PERI
7	STM14_4278	hypothetical protein	STM3552	yhhA	Unknown	-0.5	-0.5	1.5	-0.5	EXCLUSIVE	PERI	PERI
7	STM14_4400	hypothetical protein	STM3650		Unknown	-0.5	-0.5	1.5	-0.5	EXCLUSIVE	PERI	PERI
7	STM14_3861	hypothetical protein	STM3187	ygiB	Unknown	-0.5	-0.5	1.5	-0.5	EXCLUSIVE	PERI	PERI
7	STM14_5368	putative inner membrane protein	STM4472	ytgA	Unknown	-0.5	-0.5	1.5	-0.5	EXCLUSIVE	PERI	PERI
7	STM14_4552	putative inner membrane protein	STM3774		Unknown	-0.5	-0.5	1.5	-0.5	EXCLUSIVE	PERI	PERI
7	STM14_4349	putative Zn-dependent peptidase	STM3613	yhjJ	Unknown	-0.5	-0.5	1.5	-0.5	EXCLUSIVE	PERI	PERI
7	STM14_4328	putative L-asparaginase	STM3598		Unknown/Multiple Localization	-0.5	-0.5	1.5	-0.5	EXCLUSIVE	PERI	PERI
7	STM14_3737	DNA-specific endonuclease I	STM3093	endA	Unknown/Multiple Localization	-0.5	-0.5	1.5	-0.5	EXCLUSIVE	PERI	PERI
7	STM14_3910	putative periplasmic protein	STM3228	yqjC	Unknown/Multiple Localization	-0.5	-0.5	1.5	-0.5	EXCLUSIVE	PERI	PERI
7	STM14_5569	putative carbonic anhydrase	PSLT046		Unknown/Multiple Localization	-0.5	-0.5	1.5	-0.5	EXCLUSIVE	PERI	PERI
7	STM14_2027	periplasmic murein tripeptide transport protein	STM1679	mppA	Peri	-0.5	-0.5	1.5	-0.5	EXCLUSIVE	PERI	PERI
7	STM14_1184	superoxide dismutase precursor	STM1044	sodC	Peri	-0.5	-0.5	1.5	-0.5	EXCLUSIVE	PERI	PERI
7	STM14_1085	outer-membrane lipoprotein carrier protein	STM0961	lolA	Peri	-0.5	-0.5	1.5	-0.5	EXCLUSIVE	PERI	PERI
7	STM14_0594	multifunctional acyl-CoA thioesterase I and protease I and lysophospholipase L1	STM0506	tesA	Peri	-0.5	-0.5	1.5	-0.5	EXCLUSIVE	PERI	PERI
7	STM14_0907	molybdate transporter periplasmic protein	STM0781	modA	Peri	-0.5	-0.5	1.5	-0.5	EXCLUSIVE	PERI	PERI
7	STM14_0773	glutamate and aspartate transporter subunit	STM0665	gltI	Peri	-0.5	-0.5	1.5	-0.5	EXCLUSIVE	PERI	PERI
7	STM14_0718	ribonuclease I	STM0617	rna	Peri	-0.5	-0.5	1.5	-0.5	EXCLUSIVE	PERI	PERI
7	STM14_0582	bifunctional UDP-sugar hydrolase/5'-nucleotidase periplasmic precursor	STM0494	ushA	Peri	-0.5	-0.5	1.5	-0.5	EXCLUSIVE	PERI	PERI
7	STM14_1804	putative ABC transporter periplasmic component	STM1493		IM	-0.5	-0.5	1.5	-0.5	EXCLUSIVE	PERI	PERI
7	STM14_0265	zinc metallopeptidase	STM0223	yaeL	IM	-0.5	-0.5	1.5	-0.5	EXCLUSIVE	PERI	PERI
7	STM14_0600	putative ABC-type transport system ATPase component	STM0510	sfbA	IM	-0.5	-0.5	1.5	-0.5	EXCLUSIVE	PERI	PERI
7	STM14_0200	multicopper oxidase	STM0168	cueO	Peri	-0.5	-0.5	1.5	-0.5	EXCLUSIVE	PERI	PERI
7	STM14_0127	thiamine transporter substrate binding subunit	STM0108	tbpA	Peri	-0.5	-0.5	1.5	-0.5	EXCLUSIVE	PERI	PERI
7	STM14_2669	putative transport protein	STM2165	yehZ	IM	-0.5	-0.5	1.5	-0.5	EXCLUSIVE	PERI	PERI
7	STM14_1795	acid shock protein precursor	STM1485		Peri	-0.5	-0.5	1.5	-0.5	EXCLUSIVE	PERI	PERI
7	STM14_1738	superoxide dismutase	STM1440	sodC	Peri	-0.5	-0.5	1.5	-0.5	EXCLUSIVE	PERI	PERI
7	STM14_2110	oligopeptide transport protein	STM1746.S	oppA	Peri	-0.5	-0.5	1.5	-0.5	EXCLUSIVE	PERI	PERI
7	STM14_1962	glucan biosynthesis protein D	STM1622	mdoD	Peri	-0.5	-0.5	1.5	-0.5	EXCLUSIVE	PERI	PERI
7	STM14_1832	hypothetical protein	STM1515	ydeI	Peri	-0.5	-0.5	1.5	-0.5	EXCLUSIVE	PERI	PERI
7	STM14_1812	putative outer membrane protein	STM1500	ynfD	Peri	-0.5	-0.5	1.5	-0.5	EXCLUSIVE	PERI	PERI
7	STM14_1531	chorismate mutase	STM1269		Peri	-0.5	-0.5	1.5	-0.5	EXCLUSIVE	PERI	PERI
7	STM14_1588	periplasmic protein	STM1308	spy	Peri	-0.5	-0.5	1.5	-0.5	EXCLUSIVE	PERI	PERI
7	STM14_1042	arginine transport system	STM0890	artI	Peri	-0.5	-0.5	1.5	-0.5	EXCLUSIVE	PERI	PERI
7	STM14_1039	arginine transport system component	STM0887	artJ	Peri	-0.5	-0.5	1.5	-0.5	EXCLUSIVE	PERI	PERI
7	STM14_1515	putative ABC transporter periplasmic binding protein	STM1255		Peri	-0.5	-0.5	1.5	-0.5	EXCLUSIVE	PERI	PERI
7	STM14_1397	spermidine/putrescine ABC transporter periplasmic substrate-binding protein	STM1222	potD	Peri	-0.5	-0.5	1.5	-0.5	EXCLUSIVE	PERI	PERI
7	STM14_1343	flagellar basal body P-ring biosynthesis protein FlgA	STM1173	flgA	Peri	-0.5	-0.5	1.5	-0.5	EXCLUSIVE	PERI	PERI
7	STM14_5457	hypothetical protein	STM4542	yjjA	Extra	-0.5	-0.5	1.5	-0.5	EXCLUSIVE	PERI	PERI
7	STM14_2286	hypothetical protein	STM1881	yebF	Extra	-0.5	-0.5	1.5	-0.5	EXCLUSIVE	PERI	PERI
7	STM14_1347	flagellar basal body rod modification protein	STM1176	flgD	Extra	-0.5	-0.5	1.5	-0.5	EXCLUSIVE	PERI	PERI
7	STM14_5480	periplasmic protein	STM4561	osmY	Peri	-0.473445	-0.513146	1.49974	-0.513146	NOT	PERI	PERI
7	STM14_5330	cytochrome b562	STM4439	cybC	Peri	-0.463483	-0.518011	1.4995	-0.518011	NOT	PERI	PERI
7	STM14_4681	D-ribose transporter subunit RbsB	STM3884	rbsB	Peri	-0.455006	-0.530491	1.49921	-0.513717	NOT	PERI	PERI
7	STM14_4902	putative sugar transport protein	STM4077	yneA	Unknown	-0.443906	-0.527465	1.49884	-0.527465	NOT	PERI	PERI
7	STM14_2698	galactose transport protein	STM2190	mglB	Peri	-0.416446	-0.540494	1.49743	-0.540494	NOT	PERI	PERI
7	STM14_1270	glucose-1-phosphatase/inositol phosphatase	STM1117	agp	Peri	-0.384461	-0.555332	1.49513	-0.555332	NOT	PERI	PERI
7	STM14_5085	maltose ABC transporter periplasmic protein	STM4229	malE	Peri	-0.333581	-0.578206	1.48999	-0.578206	NOT	PERI	PERI
7	STM14_2817	glycerophosphodiester phosphodiesterase	STM2282	glpQ	Peri	-0.276896	-0.602656	1.48221	-0.602656	NOT	PERI	PERI
7	STM14_3750	L-asparaginase II	STM3106	ansB	Peri	-0.257844	-0.539128	1.47674	-0.67977	NOT	PERI	PERI
7	STM14_4157	FKBP-type peptidyl-prolyl cis-trans isomerase	STM3453	fkpA	Peri	-0.2166	-0.5814	1.4706	-0.6726	NOT	PERI	PERI
7	STM14_2172	trehalase	STM1796	treA	Peri	-0.210042	-0.630126	1.47029	-0.630126	NOT	PERI	PERI
8	STM14_1317	glucan biosynthesis protein G	STM1150	mdoG	Peri	0.251166	-1.08838	1.25583	-0.418609	NOT	PERI	PERI
9	STM14_5089	maltose regulon periplasmic protein	STM4232	malM	Peri	-0.680985	-0.075665	1.43763	-0.680985	NOT	PERI	PERI
9	STM14_0111	peptidyl-prolyl cis-trans isomerase SurA	STM0092	surA	Peri	-0.601293	-0.0911051	1.43946	-0.747062	NOT	PERI	PERI
9	STM14_0267	periplasmic chaperone	STM0225	hlpA	Peri	-0.599131	0.0185298	1.40209	-0.821489	NOT	PERI	PERI
9	STM14_5456	phosphoglycerol transferase I	STM4541	mdoB	IM	-0.740613	0.105802	1.37542	-0.740613	NOT	PERI	PERI
10	STM14_0870	translocation protein TolB	STM0748	tolB	Peri	-0.482451	0.482451	1.12572	-1.12572	NOT	PERI	PERI
11	STM14_4040	serine endoprotease	STM3348	degQ	Peri	-0.258518	1.46494	-0.430864	-0.775555	NOT	IM	IM
11	STM14_0496	thiamine monophosphate kinase	STM0419	thiL	Cyt	-0.238005	1.47563	-0.618814	-0.618814	NOT	IM	IM
11	STM14_2819	sn-glycerol-3-phosphate dehydrogenase subunit A	STM2284	glpA	Cyt	-0.238005	1.47563	-0.618814	-0.618814	NOT	IM	IM
11	STM14_3118	cysteine desulfurase	STM2543	nifS	Cyt	-0.187912	1.46571	-0.638899	-0.638899	NOT	IM	IM
11	STM14_3138	lysine decarboxylase 1	STM2559	cadA	Cyt	-0.132068	1.45274	-0.660338	-0.660338	NOT	IM	IM
11	STM14_4645	putative oxidoreductase	STM3850	yieF	Unknown	-0.132068	1.45274	-0.660338	-0.660338	NOT	IM	IM
11	STM14_2157	translation-associated GTPase	STM1784	ychF	Cyt	-0.105802	1.44596	-0.670078	-0.670078	NOT	IM	IM
12	STM14_1370	3-oxoacyl-(acyl carrier protein) synthase II	STM1197	fabF	Cyt	-0.432014	1.48805	-0.672022	-0.384012	NOT	IM	IM
12	STM14_3894	aerotaxis sensor receptor	STM3217	aer	IM	-0.497063	1.49119	-0.629613	-0.364513	NOT	IM	IM
12	STM14_3911	putative inner membrane protein	STM3229	yqjD	Unknown	-0.574906	1.49086	-0.574906	-0.341046	NOT	IM	IM
12	STM14_0549	hypothetical protein	STM0465	ybaY	Unknown	-0.569722	1.49213	-0.569722	-0.352685	NOT	IM	IM
12	STM14_3799	putative methyl-accepting chemotaxis protein	STM3138		IM	-0.563157	1.49359	-0.563157	-0.367277	NOT	IM	IM
12	STM14_4734	putative protoheme IX biogenesis protein	STM3935	hemY	IM	-0.563157	1.49359	-0.563157	-0.367277	NOT	IM	IM
12	STM14_1377	glucose-specific PTS system IIBC components	STM1203	ptsG	IM	-0.557717	1.49468	-0.557717	-0.379248	NOT	IM	IM
12	STM14_4305	methyl-accepting transmembrane citrate/phenol chemoreceptor	STM3577	tcp	IM	-0.551107	1.49586	-0.551107	-0.393648	NOT	IM	IM
12	STM14_4665	F0F1 ATP synthase subunit B	STM3869	atpF	IM	-0.544331	1.49691	-0.544331	-0.408248	NOT	IM	IM
12	STM14_3981	ATP-dependent metalloprotease	STM3296	hflB	IM	-0.52324	1.49917	-0.52324	-0.452691	NOT	IM	IM
12	STM14_0014	chaperone protein DnaJ	STM0013	dnaJ	Cyt	-0.5	1.5	-0.5	-0.5	EXCLUSIVE	IM	IM
12	STM14_4473	ADP-heptose:LPS heptosyl transferase I	STM3712	rfaC	Unknown	-0.5	1.5	-0.5	-0.5	EXCLUSIVE	IM	IM
12	STM14_4484	lipopolysaccharide core biosynthesis protein	STM3723	rfaQ	Unknown	-0.5	1.5	-0.5	-0.5	EXCLUSIVE	IM	IM
12	STM14_4514	putative inner membrane protein	STM3748	yicH	Unknown	-0.5	1.5	-0.5	-0.5	EXCLUSIVE	IM	IM
12	STM14_4345	putative inner membrane protein	STM3610	yhjG	Unknown	-0.5	1.5	-0.5	-0.5	EXCLUSIVE	IM	IM
12	STM14_3922	L-serine deaminase	STM3240	tdcG	Unknown	-0.5	1.5	-0.5	-0.5	EXCLUSIVE	IM	IM
12	STM14_4453	L-lactate dehydrogenase	STM3694	lldD	Unknown	-0.5	1.5	-0.5	-0.5	EXCLUSIVE	IM	IM
12	STM14_4209	putative hydrolase	STM3496	yrfG	Unknown	-0.5	1.5	-0.5	-0.5	EXCLUSIVE	IM	IM
12	STM14_4727	putative UDP-N-acetyl-D-mannosaminuronic acid transferase	STM3929	wecG	Unknown	-0.5	1.5	-0.5	-0.5	EXCLUSIVE	IM	IM
12	STM14_5465	putative cytoplasmic protein	STM4549		Unknown	-0.5	1.5	-0.5	-0.5	EXCLUSIVE	IM	IM
12	STM14_1090	anaerobic dimethyl sulfoxide reductase subunit B	STM1497		Unknown/Multiple Localization	-0.5	1.5	-0.5	-0.5	EXCLUSIVE	IM	IM
12	STM14_2557	secreted effector protein	STM2066	sopA	Unknown/Multiple Localization	-0.5	1.5	-0.5	-0.5	EXCLUSIVE	IM	IM
12	STM14_5261	putative lipoprotein	STM4379	yjfO	Unknown	-0.5	1.5	-0.5	-0.5	EXCLUSIVE	IM	IM
12	STM14_5395	putative inner membrane protein	STM4498		Unknown	-0.5	1.5	-0.5	-0.5	EXCLUSIVE	IM	IM
12	STM14_5417	putative aspartate racemase	STM4510		Unknown	-0.5	1.5	-0.5	-0.5	EXCLUSIVE	IM	IM
12	STM14_5238	putative ATPase	STM4357	yjeE	Unknown	-0.5	1.5	-0.5	-0.5	EXCLUSIVE	IM	IM
12	STM14_3879	putative signal transduction protein	STM3203	ygiM	Unknown	-0.5	1.5	-0.5	-0.5	EXCLUSIVE	IM	IM
12	STM14_2849	hypothetical protein	STM2311	elaB	Unknown	-0.5	1.5	-0.5	-0.5	EXCLUSIVE	IM	IM
12	STM14_3095	hypothetical protein	STM2524	yfgA	Unknown	-0.5	1.5	-0.5	-0.5	EXCLUSIVE	IM	IM
12	STM14_3142	hypothetical protein	STM2563	yfhG	Unknown	-0.5	1.5	-0.5	-0.5	EXCLUSIVE	IM	IM
12	STM14_2796	thiamine biosynthesis lipoprotein ApbE	STM2266	apbE	Unknown	-0.5	1.5	-0.5	-0.5	EXCLUSIVE	IM	IM
12	STM14_3058	hypothetical protein	STM2494		Unknown	-0.5	1.5	-0.5	-0.5	EXCLUSIVE	IM	IM
12	STM14_2690	cytidine deaminase	STM2183	cdd	Unknown	-0.5	1.5	-0.5	-0.5	EXCLUSIVE	IM	IM
12	STM14_2753	hypothetical protein	STM2227	yejL	Unknown	-0.5	1.5	-0.5	-0.5	EXCLUSIVE	IM	IM
12	STM14_3233	anti-RNA polymerase sigma factor SigE	STM2639	rseA	Unknown	-0.5	1.5	-0.5	-0.5	EXCLUSIVE	IM	IM
12	STM14_3630	putative peptide transport protein	STM3007	ygdR	Unknown	-0.5	1.5	-0.5	-0.5	EXCLUSIVE	IM	IM
12	STM14_3697	Z-ring-associated protein	STM3060	ygfE	Unknown	-0.5	1.5	-0.5	-0.5	EXCLUSIVE	IM	IM
12	STM14_3719	putative Zn-dependent protease	STM3077	yggG	Unknown	-0.5	1.5	-0.5	-0.5	EXCLUSIVE	IM	IM
12	STM14_4005	hypothetical protein	STM3317	yrbK	Unknown	-0.5	1.5	-0.5	-0.5	EXCLUSIVE	IM	IM
12	STM14_3271	phospho-2-dehydro-3-deoxyheptonate aldolase	STM2670	aroF	Unknown	-0.5	1.5	-0.5	-0.5	EXCLUSIVE	IM	IM
12	STM14_3530	stationary phase survival protein SurE	STM2927	surE	Unknown	-0.5	1.5	-0.5	-0.5	EXCLUSIVE	IM	IM
12	STM14_3999	putative transport protein	STM3311	yrbD	Unknown	-0.5	1.5	-0.5	-0.5	EXCLUSIVE	IM	IM
12	STM14_3016	ethanolamine ammonia-lyase heavy chain	STM2458	eutB	Unknown/Multiple Localization	-0.5	1.5	-0.5	-0.5	EXCLUSIVE	IM	IM
12	STM14_3105	putative inner membrane lipoprotein	STM2532		Unknown/Multiple Localization	-0.5	1.5	-0.5	-0.5	EXCLUSIVE	IM	IM
12	STM14_5293	putative hemolysin-like protein	STM4407	ytfL	IM	-0.5	1.5	-0.5	-0.5	EXCLUSIVE	IM	IM
12	STM14_5445	putative carbon starvation protein	STM4532	yjiY	IM	-0.5	1.5	-0.5	-0.5	EXCLUSIVE	IM	IM
12	STM14_5498	hypothetical protein	STM4577	smp	IM	-0.5	1.5	-0.5	-0.5	EXCLUSIVE	IM	IM
12	STM14_5229	phosphatidylserine decarboxylase	STM4348	psd	IM	-0.5	1.5	-0.5	-0.5	EXCLUSIVE	IM	IM
12	STM14_5135	Na/H transport protein	STM4269	yjcE	IM	-0.5	1.5	-0.5	-0.5	EXCLUSIVE	IM	IM
12	STM14_5163	sensor protein BasS/PmrB	STM4291	basS	IM	-0.5	1.5	-0.5	-0.5	EXCLUSIVE	IM	IM
12	STM14_5201	anaerobic C4-dicarboxylate transporter	STM4325	dcuA	IM	-0.5	1.5	-0.5	-0.5	EXCLUSIVE	IM	IM
12	STM14_935	putative permease	STM0807	ybhL	IM	-0.5	1.5	-0.5	-0.5	EXCLUSIVE	IM	IM
12	STM14_1125	hypothetical protein	STM0995	ycbB	Peri	-0.5	1.5	-0.5	-0.5	EXCLUSIVE	IM	IM
12	STM14_1346	flagellar basal body rod protein FlgC	STM1175	flgC	Peri	-0.5	1.5	-0.5	-0.5	EXCLUSIVE	IM	IM
12	STM14_1894	formate dehydorgenase-N alpha subunit	STM1570	fdnG	Peri	-0.5	1.5	-0.5	-0.5	EXCLUSIVE	IM	IM
12	STM14_0249	serine endoprotease	STM0209	htrA	Peri	-0.5	1.5	-0.5	-0.5	EXCLUSIVE	IM	IM
12	STM14_949	hypothetical protein	STM0818		IM	-0.5	1.5	-0.5	-0.5	EXCLUSIVE	IM	IM
12	STM14_962	glutamine ABC transporter ATP-binding protein	STM0828	glnQ	IM	-0.5	1.5	-0.5	-0.5	EXCLUSIVE	IM	IM
12	STM14_5244	FtsH protease regulator HflK	STM4363	hflK	OM	-0.5	1.5	-0.5	-0.5	EXCLUSIVE	IM	IM
12	STM14_5133	hypothetical protein	STM4268	yjcD	IM	-0.5	1.5	-0.5	-0.5	EXCLUSIVE	IM	IM
12	STM14_4646	putative xanthine/uracil permease family protein	STM3851.S	yieG	IM	-0.5	1.5	-0.5	-0.5	EXCLUSIVE	IM	IM
12	STM14_4667	F0F1 ATP synthase subunit A	STM3871	atpB	IM	-0.5	1.5	-0.5	-0.5	EXCLUSIVE	IM	IM
12	STM14_4717	lipopolysaccharide biosynthesis protein WzzE	STM3919	wzzE	IM	-0.5	1.5	-0.5	-0.5	EXCLUSIVE	IM	IM
12	STM14_4637	putative inner membrane protein translocase component YidC	STM3842	yidC	IM	-0.5	1.5	-0.5	-0.5	EXCLUSIVE	IM	IM
12	STM14_4888	CDP-diacylglycerol pyrophosphatase	STM4064	ushB	IM	-0.5	1.5	-0.5	-0.5	EXCLUSIVE	IM	IM
12	STM14_4952	hypothetical protein	STM4118	yijP	IM	-0.5	1.5	-0.5	-0.5	EXCLUSIVE	IM	IM
12	STM14_4929	bifunctional aspartate kinase II/homoserine dehydrogenase II	STM4101	metL	IM	-0.5	1.5	-0.5	-0.5	EXCLUSIVE	IM	IM
12	STM14_4735	putative uroporphyrinogen III C-methyltransferase	STM3936	hemX	IM	-0.5	1.5	-0.5	-0.5	EXCLUSIVE	IM	IM
12	STM14_5118	putative methyl-accepting chemotaxis protein	STM4258		IM	-0.5	1.5	-0.5	-0.5	EXCLUSIVE	IM	IM
12	STM14_5120	cation efflux pump	STM4260		IM	-0.5	1.5	-0.5	-0.5	EXCLUSIVE	IM	IM
12	STM14_5122	putative ABC-type bacteriocin/lantibiotic exporter	STM4262		IM	-0.5	1.5	-0.5	-0.5	EXCLUSIVE	IM	IM
12	STM14_5092	glycerol-3-phosphate acyltransferase	STM4235	plsB	IM	-0.5	1.5	-0.5	-0.5	EXCLUSIVE	IM	IM
12	STM14_4754	magnesium/nickel/cobalt transporter CorA	STM3952	corA	IM	-0.5	1.5	-0.5	-0.5	EXCLUSIVE	IM	IM
12	STM14_4779	twin argininte translocase protein A	STM3973	tatA	IM	-0.5	1.5	-0.5	-0.5	EXCLUSIVE	IM	IM
12	STM14_5376	putative permease	STM4480	yjgQ	IM	-0.5	1.5	-0.5	-0.5	EXCLUSIVE	IM	IM
12	STM14_1930	putative virulence protein	STM1595	srfC	Unknown	-0.5	1.5	-0.5	-0.5	EXCLUSIVE	IM	IM
12	STM14_1945	putative outer membrane lipoprotein	STM1607		Unknown	-0.5	1.5	-0.5	-0.5	EXCLUSIVE	IM	IM
12	STM14_1992	heat-inducible protein	STM1648	hslJ	Unknown	-0.5	1.5	-0.5	-0.5	EXCLUSIVE	IM	IM
12	STM14_1928	putative virulence protein	STM1593	srfA	Unknown	-0.5	1.5	-0.5	-0.5	EXCLUSIVE	IM	IM
12	STM14_1333	hypothetical protein	STM1164	yceB	Unknown	-0.5	1.5	-0.5	-0.5	EXCLUSIVE	IM	IM
12	STM14_1411	hypothetical protein	STM1233	ycfC	Unknown	-0.5	1.5	-0.5	-0.5	EXCLUSIVE	IM	IM
12	STM14_2149	outer membrane lipoprotein LolB	STM1778	lolB	Unknown	-0.5	1.5	-0.5	-0.5	EXCLUSIVE	IM	IM
12	STM14_2577	phosphomannomutase	STM2083	rfbK	Unknown	-0.5	1.5	-0.5	-0.5	EXCLUSIVE	IM	IM
12	STM14_2516	cobalamin biosynthesis protein CbiG	STM2028	cbiG	Unknown	-0.5	1.5	-0.5	-0.5	EXCLUSIVE	IM	IM
12	STM14_2616	putative assembly protein	STM2120	asmA	Unknown	-0.5	1.5	-0.5	-0.5	EXCLUSIVE	IM	IM
12	STM14_3054	thioredoxin-dependent thiol peroxidase	STM2491	bcp	Unknown	-0.5	1.5	-0.5	-0.5	EXCLUSIVE	IM	IM
12	STM14_2515	precorrin-3B C17-methyltransferase	STM2027	cbiH	Unknown	-0.5	1.5	-0.5	-0.5	EXCLUSIVE	IM	IM
12	STM14_2367	hypothetical protein	STM1949	yecF	Unknown	-0.5	1.5	-0.5	-0.5	EXCLUSIVE	IM	IM
12	STM14_2384	hypothetical protein	STM1964	yedD	Unknown	-0.5	1.5	-0.5	-0.5	EXCLUSIVE	IM	IM
12	STM14_2513	vitamin B12 biosynthetic protein	STM2025	cbiK	Unknown	-0.5	1.5	-0.5	-0.5	EXCLUSIVE	IM	IM
12	STM14_1669	hypothetical protein	STM1375	ynhG	Unknown	-0.5	1.5	-0.5	-0.5	EXCLUSIVE	IM	IM
12	STM14_4852	formate dehydrogenase alpha subunit	STM4037	fdoG	Peri	-0.5	1.5	-0.5	-0.5	EXCLUSIVE	IM	IM
12	STM14_0194	putative inner membrane protein	STM0162		Unknown	-0.5	1.5	-0.5	-0.5	EXCLUSIVE	IM	IM
12	STM14_0583	hypothetical protein	STM0495	ybaK	Unknown	-0.5	1.5	-0.5	-0.5	EXCLUSIVE	IM	IM
12	STM14_4308	hypothetical protein	STM3580		Peri	-0.5	1.5	-0.5	-0.5	EXCLUSIVE	IM	IM
12	STM14_3092	putative inner membrane protein	STM2521	yfgM	Peri	-0.5	1.5	-0.5	-0.5	EXCLUSIVE	IM	IM
12	STM14_3986	D-alanyl-D-alanine carboxypeptidase/endopeptidase	STM3300	dacB	Peri	-0.5	1.5	-0.5	-0.5	EXCLUSIVE	IM	IM
12	STM14_4111	16S rRNA methyltransferase B	STM3408	sun	Peri	-0.5	1.5	-0.5	-0.5	EXCLUSIVE	IM	IM
12	STM14_0589	putative inner membrane protein	STM0501	ybbK	Unknown	-0.5	1.5	-0.5	-0.5	EXCLUSIVE	IM	IM
12	STM14_0831	putative carboxylase	STM0712	ybgJ	Unknown	-0.5	1.5	-0.5	-0.5	EXCLUSIVE	IM	IM
12	STM14_0910	phosphotransferase	STM0784	ybhA	Unknown	-0.5	1.5	-0.5	-0.5	EXCLUSIVE	IM	IM
12	STM14_1049	L-threonine aldolase	STM0934	ltaA	Unknown	-0.5	1.5	-0.5	-0.5	EXCLUSIVE	IM	IM
12	STM14_0743	hypothetical protein	STM0636	ybeD	Unknown	-0.5	1.5	-0.5	-0.5	EXCLUSIVE	IM	IM
12	STM14_0624	phosphoribosylaminoimidazole carboxylase catalytic subunit	STM0534	purE	Unknown	-0.5	1.5	-0.5	-0.5	EXCLUSIVE	IM	IM
12	STM14_1114	tetraacyldisaccharide 4'-kinase	STM0985	lpxK	Unknown	-0.5	1.5	-0.5	-0.5	EXCLUSIVE	IM	IM
12	STM14_1207	paraquat-inducible protein B	STM1064	pqiB	Unknown	-0.5	1.5	-0.5	-0.5	EXCLUSIVE	IM	IM
12	STM14_3240	ATP-dependent RNA helicase SrmB	STM2643	srmB	Cyt	-0.5	1.5	-0.5	-0.5	EXCLUSIVE	IM	IM
12	STM14_3245	putative methyltransferase	STM2648	yfiF	Cyt	-0.5	1.5	-0.5	-0.5	EXCLUSIVE	IM	IM
12	STM14_3268	bifunctional chorismate mutase/prephenate dehydratase	STM2667	pheA	Cyt	-0.5	1.5	-0.5	-0.5	EXCLUSIVE	IM	IM
12	STM14_3145	phosphoribosylformylglycinamidine synthase	STM2565	purG	Cyt	-0.5	1.5	-0.5	-0.5	EXCLUSIVE	IM	IM
12	STM14_3474	invasion protein regulatory protein	STM2875	hilD	Cyt	-0.5	1.5	-0.5	-0.5	EXCLUSIVE	IM	IM
12	STM14_3490	surface presentation of antigens protein SpaO	STM2891	spaO	Cyt	-0.5	1.5	-0.5	-0.5	EXCLUSIVE	IM	IM
12	STM14_3511	DNA mismatch repair protein	STM2909	mutS	Cyt	-0.5	1.5	-0.5	-0.5	EXCLUSIVE	IM	IM
12	STM14_3288	inorganic polyphosphate/ATP-NAD kinase	STM2683	ppnK	Cyt	-0.5	1.5	-0.5	-0.5	EXCLUSIVE	IM	IM
12	STM14_4021	glutamate synthase subunit beta	STM3331	gltD	Cyt	-0.5	1.5	-0.5	-0.5	EXCLUSIVE	IM	IM
12	STM14_4030	N-acetylneuraminate lyase	STM3339	nanA	Cyt	-0.5	1.5	-0.5	-0.5	EXCLUSIVE	IM	IM
12	STM14_4032	ClpXP protease specificity-enhancing factor	STM3341	sspB	Cyt	-0.5	1.5	-0.5	-0.5	EXCLUSIVE	IM	IM
12	STM14_4007	putative ABC transporter ATP-binding protein YhbG	STM3319	yhbG	Cyt	-0.5	1.5	-0.5	-0.5	EXCLUSIVE	IM	IM
12	STM14_3397	transcriptional repressor MprA	STM2813	emrR	Cyt	-0.5	1.5	-0.5	-0.5	EXCLUSIVE	IM	IM
12	STM14_3417	recombinase A	STM2829	recA	Cyt	-0.5	1.5	-0.5	-0.5	EXCLUSIVE	IM	IM
12	STM14_3568	d-glucarate dehydratase	STM2960	gudD	Cyt	-0.5	1.5	-0.5	-0.5	EXCLUSIVE	IM	IM
12	STM14_3468	needle complex export protein	STM2869	orgB	Cyt	-0.5	1.5	-0.5	-0.5	EXCLUSIVE	IM	IM
12	STM14_2812	ribonucleotide-diphosphate reductase subunit alpha	STM2277	nrdA	Cyt	-0.5	1.5	-0.5	-0.5	EXCLUSIVE	IM	IM
12	STM14_2835	UDP-4-amino-4-deoxy-L-arabinose--oxoglutarate aminotransferase	STM2297	yfbE	Cyt	-0.5	1.5	-0.5	-0.5	EXCLUSIVE	IM	IM
12	STM14_2838	putative cytoplasmic protein	STM2300		Cyt	-0.5	1.5	-0.5	-0.5	EXCLUSIVE	IM	IM
12	STM14_2810	3-demethylubiquinone-9 3-methyltransferase	STM2276	ubiG	Cyt	-0.5	1.5	-0.5	-0.5	EXCLUSIVE	IM	IM
12	STM14_2723	bifunctional fructose-specific PTS IIA/HPr protein	STM2206	fruF	Cyt	-0.5	1.5	-0.5	-0.5	EXCLUSIVE	IM	IM
12	STM14_2752	nucleoid-associated protein NdpA	STM2226	yejK	Cyt	-0.5	1.5	-0.5	-0.5	EXCLUSIVE	IM	IM
12	STM14_2801	transcriptional regulator RcsB	STM2270	rcsB	Cyt	-0.5	1.5	-0.5	-0.5	EXCLUSIVE	IM	IM
12	STM14_2852	putative chemotaxis signal transduction protein	STM2314		Cyt	-0.5	1.5	-0.5	-0.5	EXCLUSIVE	IM	IM
12	STM14_2938	3-ketoacyl-CoA thiolase	STM2389	fadI	Cyt	-0.5	1.5	-0.5	-0.5	EXCLUSIVE	IM	IM
12	STM14_3021	putative aldehyde oxidoreductase	STM2463	eutE	Cyt	-0.5	1.5	-0.5	-0.5	EXCLUSIVE	IM	IM
12	STM14_3094	4-hydroxy-3-methylbut-2-en-1-yl diphosphate synthase	STM2523	ispG	Cyt	-0.5	1.5	-0.5	-0.5	EXCLUSIVE	IM	IM
12	STM14_2914	acetyl-CoA carboxylase subunit beta	STM2366	accD	Cyt	-0.5	1.5	-0.5	-0.5	EXCLUSIVE	IM	IM
12	STM14_2862	NADH dehydrogenase subunit I	STM2321	nuoI	Cyt	-0.5	1.5	-0.5	-0.5	EXCLUSIVE	IM	IM
12	STM14_2867	bifunctional NADH:ubiquinone oxidoreductase subunit C/D	STM2326	nuoC	Cyt	-0.5	1.5	-0.5	-0.5	EXCLUSIVE	IM	IM
12	STM14_2886	putative transketolase	STM2341		Cyt	-0.5	1.5	-0.5	-0.5	EXCLUSIVE	IM	IM
12	STM14_4863	putative alcohol dehydrogenase	STM4044		Cyt	-0.5	1.5	-0.5	-0.5	EXCLUSIVE	IM	IM
12	STM14_4954	phosphoenolpyruvate carboxylase	STM4119	ppc	Cyt	-0.5	1.5	-0.5	-0.5	EXCLUSIVE	IM	IM
12	STM14_4911	fructose 1,6-bisphosphatase II	STM4085	glpX	Cyt	-0.5	1.5	-0.5	-0.5	EXCLUSIVE	IM	IM
12	STM14_4896	autoinducer-2 (AI-2) kinase	STM4072	ydeV	Cyt	-0.5	1.5	-0.5	-0.5	EXCLUSIVE	IM	IM
12	STM14_4258	glycogen branching enzyme	STM3538	glgB	Cyt	-0.5	1.5	-0.5	-0.5	EXCLUSIVE	IM	IM
12	STM14_4299	cell division protein FtsY	STM3571	ftsY	Cyt	-0.5	1.5	-0.5	-0.5	EXCLUSIVE	IM	IM
12	STM14_4483	glucosyltransferase I	STM3722	rfaG	Cyt	-0.5	1.5	-0.5	-0.5	EXCLUSIVE	IM	IM
12	STM14_4492	bifunctional phosphopantothenoylcysteine decarboxylase/phosphopantothenate synthase	STM3730	dfp	Cyt	-0.5	1.5	-0.5	-0.5	EXCLUSIVE	IM	IM
12	STM14_4737	porphobilinogen deaminase	STM3938	hemC	Cyt	-0.5	1.5	-0.5	-0.5	EXCLUSIVE	IM	IM
12	STM14_4809	DNA polymerase I	STM3999	polA	Cyt	-0.5	1.5	-0.5	-0.5	EXCLUSIVE	IM	IM
12	STM14_4815	coproporphyrinogen III oxidase	STM4004	hemN	Cyt	-0.5	1.5	-0.5	-0.5	EXCLUSIVE	IM	IM
12	STM14_4723	TDP-4-oxo-6-deoxy-D-glucose transaminase	STM3925	wecE	Cyt	-0.5	1.5	-0.5	-0.5	EXCLUSIVE	IM	IM
12	STM14_4628	DNA gyrase subunit B	STM3835	gyrB	Cyt	-0.5	1.5	-0.5	-0.5	EXCLUSIVE	IM	IM
12	STM14_4671	tRNA uridine 5-carboxymethylaminomethyl modification enzyme GidA	STM3874	gidA	Cyt	-0.5	1.5	-0.5	-0.5	EXCLUSIVE	IM	IM
12	STM14_4674	asparagine synthetase AsnA	STM3877	asnA	Cyt	-0.5	1.5	-0.5	-0.5	EXCLUSIVE	IM	IM
12	STM14_4246	glycerol-3-phosphate dehydrogenase	STM3526	glpD	Cyt	-0.5	1.5	-0.5	-0.5	EXCLUSIVE	IM	IM
12	STM14_3733	S-adenosylmethionine synthetase	STM3090	metK	Cyt	-0.5	1.5	-0.5	-0.5	EXCLUSIVE	IM	IM
12	STM14_3862	putative glutathionylspermidine synthase	STM3188	ygiC	Cyt	-0.5	1.5	-0.5	-0.5	EXCLUSIVE	IM	IM
12	STM14_3870	putative cytoplasmic protein	STM3196.S	yqiC	Cyt	-0.5	1.5	-0.5	-0.5	EXCLUSIVE	IM	IM
12	STM14_3710	erythrose 4-phosphate dehydrogenase	STM3070	epd	Cyt	-0.5	1.5	-0.5	-0.5	EXCLUSIVE	IM	IM
12	STM14_4438	aldehyde dehydrogenase B	STM3680	aldB	Cyt	-0.5	1.5	-0.5	-0.5	EXCLUSIVE	IM	IM
12	STM14_3599	putative FeS center assembly protein	STM2985	ygdK	Cyt	-0.5	1.5	-0.5	-0.5	EXCLUSIVE	IM	IM
12	STM14_3636	DNA-binding transcriptional regulator GalR	STM3011	galR	Cyt	-0.5	1.5	-0.5	-0.5	EXCLUSIVE	IM	IM
12	STM14_3924	propionate/acetate kinase	STM3242	tdcD	Cyt	-0.5	1.5	-0.5	-0.5	EXCLUSIVE	IM	IM
12	STM14_4156	putative regulatory protein	STM3452	yheO	Cyt	-0.5	1.5	-0.5	-0.5	EXCLUSIVE	IM	IM
12	STM14_4183	nitrite reductase large subunit	STM3474	nirB	Cyt	-0.5	1.5	-0.5	-0.5	EXCLUSIVE	IM	IM
12	STM14_4217	osmolarity response regulator	STM3502	ompR	Cyt	-0.5	1.5	-0.5	-0.5	EXCLUSIVE	IM	IM
12	STM14_4460	NAD(P)H-dependent glycerol-3-phosphate dehydrogenase	STM3700	gpsA	Cyt	-0.5	1.5	-0.5	-0.5	EXCLUSIVE	IM	IM
12	STM14_3926	threonine dehydratase	STM3244	tdcB	Cyt	-0.5	1.5	-0.5	-0.5	EXCLUSIVE	IM	IM
12	STM14_3935	galactarate dehydrogenase	STM3250	garD	Cyt	-0.5	1.5	-0.5	-0.5	EXCLUSIVE	IM	IM
12	STM14_4457	putative mandelate racemase	STM3697		Cyt	-0.5	1.5	-0.5	-0.5	EXCLUSIVE	IM	IM
12	STM14_1101	putative cytoplasmic protein	STM0975	ycaO	Cyt	-0.5	1.5	-0.5	-0.5	EXCLUSIVE	IM	IM
12	STM14_1124	cell division protein MukB	STM0994	mukB	Cyt	-0.5	1.5	-0.5	-0.5	EXCLUSIVE	IM	IM
12	STM14_1205	ABC transporter ATPase component	STM1062	uup	Cyt	-0.5	1.5	-0.5	-0.5	EXCLUSIVE	IM	IM
12	STM14_0622	carbamate kinase	STM0532	arcC	Cyt	-0.5	1.5	-0.5	-0.5	EXCLUSIVE	IM	IM
12	STM14_0431	2-methylisocitrate lyase	STM0368	prpB	Cyt	-0.5	1.5	-0.5	-0.5	EXCLUSIVE	IM	IM
12	STM14_0448	D-alanyl-alanine synthetase A	STM0380	ddl	Cyt	-0.5	1.5	-0.5	-0.5	EXCLUSIVE	IM	IM
12	STM14_0499	putative oxidoreductase	STM0421	yajO	Cyt	-0.5	1.5	-0.5	-0.5	EXCLUSIVE	IM	IM
12	STM14_0722	citrate lyase alpha chain/citrate-ACP transferase	STM0621	citF	Cyt	-0.5	1.5	-0.5	-0.5	EXCLUSIVE	IM	IM
12	STM14_0808	ferric uptake regulator	STM0693	fur	Cyt	-0.5	1.5	-0.5	-0.5	EXCLUSIVE	IM	IM
12	STM14_0814	replication initiation regulator SeqA	STM0697	seqA	Cyt	-0.5	1.5	-0.5	-0.5	EXCLUSIVE	IM	IM
12	STM14_0830	putative hydrolase-oxidase	STM0711	ybgI	Cyt	-0.5	1.5	-0.5	-0.5	EXCLUSIVE	IM	IM
12	STM14_0794	N-acetylglucosamine operon transcriptional repressor	STM0682	nagC	Cyt	-0.5	1.5	-0.5	-0.5	EXCLUSIVE	IM	IM
12	STM14_0723	citrate lyase beta chain	STM0622	citE	Cyt	-0.5	1.5	-0.5	-0.5	EXCLUSIVE	IM	IM
12	STM14_0779	putative phosphate starvation-inducible protein	STM0669	phoL	Cyt	-0.5	1.5	-0.5	-0.5	EXCLUSIVE	IM	IM
12	STM14_0781	rRNA modification protein	STM0670	miaB	Cyt	-0.5	1.5	-0.5	-0.5	EXCLUSIVE	IM	IM
12	STM14_0378	gamma-glutamyl kinase	STM0321	proB	Cyt	-0.5	1.5	-0.5	-0.5	EXCLUSIVE	IM	IM
12	STM14_0142	DNA-binding transcriptional regulator FruR	STM0118	fruR	Cyt	-0.5	1.5	-0.5	-0.5	EXCLUSIVE	IM	IM
12	STM14_0155	UDP-N-acetylmuramate--L-alanine ligase	STM0129	murC	Cyt	-0.5	1.5	-0.5	-0.5	EXCLUSIVE	IM	IM
12	STM14_0156	D-alanine--D-alanine ligase	STM0130	ddl	Cyt	-0.5	1.5	-0.5	-0.5	EXCLUSIVE	IM	IM
12	STM14_0116	ATP-dependent helicase HepA	STM0096	hepA	Cyt	-0.5	1.5	-0.5	-0.5	EXCLUSIVE	IM	IM
12	STM14_0075	dihydrodipicolinate reductase	STM0064	dapB	Cyt	-0.5	1.5	-0.5	-0.5	EXCLUSIVE	IM	IM
12	STM14_0110	4-hydroxythreonine-4-phosphate dehydrogenase	STM0091	pdxA	Cyt	-0.5	1.5	-0.5	-0.5	EXCLUSIVE	IM	IM
12	STM14_0114	DNA-J like membrane chaperone protein	STM0094	djlA	Cyt	-0.5	1.5	-0.5	-0.5	EXCLUSIVE	IM	IM
12	STM14_0158	cell division protein FtsA	STM0132	ftsA	Cyt	-0.5	1.5	-0.5	-0.5	EXCLUSIVE	IM	IM
12	STM14_0241	glutamate-1-semialdehyde aminotransferase	STM0202	hemL	Cyt	-0.5	1.5	-0.5	-0.5	EXCLUSIVE	IM	IM
12	STM14_0247	5'-methylthioadenosine/S-adenosylhomocysteine nucleosidase	STM0207	pfs	Cyt	-0.5	1.5	-0.5	-0.5	EXCLUSIVE	IM	IM
12	STM14_0274	acetyl-CoA carboxylase carboxyltransferase subunit alpha	STM0232	accA	Cyt	-0.5	1.5	-0.5	-0.5	EXCLUSIVE	IM	IM
12	STM14_0593	short chain dehydrogenase	STM0505	ybbO	Cyt	-0.5	1.5	-0.5	-0.5	EXCLUSIVE	IM	IM
12	STM14_0195	4-hydroxythreonine-4-phosphate dehydrogenase 2	STM0163	pdxA	Cyt	-0.5	1.5	-0.5	-0.5	EXCLUSIVE	IM	IM
12	STM14_0203	carbonic anhydrase	STM0171	yadF	Cyt	-0.5	1.5	-0.5	-0.5	EXCLUSIVE	IM	IM
12	STM14_0569	DNA polymerase III subunits gamma and tau	STM0484	dnaX	Cyt	-0.5	1.5	-0.5	-0.5	EXCLUSIVE	IM	IM
12	STM14_2574	UDP-glucose/GDP-mannose dehydrogenase	STM2080	udg	Cyt	-0.5	1.5	-0.5	-0.5	EXCLUSIVE	IM	IM
12	STM14_2587	CDP-6-deoxy-delta-3,4-glucoseen reductase	STM2093	rfbI	Cyt	-0.5	1.5	-0.5	-0.5	EXCLUSIVE	IM	IM
12	STM14_2592	UTP--glucose-1-phosphate uridylyltransferase subunit GalF	STM2098	galF	Cyt	-0.5	1.5	-0.5	-0.5	EXCLUSIVE	IM	IM
12	STM14_2090	tryptophan synthase subunit alpha	STM1727	trpA	Cyt	-0.5	1.5	-0.5	-0.5	EXCLUSIVE	IM	IM
12	STM14_1984	putative inner membrane protein	STM1640	ydcF	Cyt	-0.5	1.5	-0.5	-0.5	EXCLUSIVE	IM	IM
12	STM14_2001	ATP-dependent RNA helicase DbpA	STM1655	dbpA	Cyt	-0.5	1.5	-0.5	-0.5	EXCLUSIVE	IM	IM
12	STM14_2080	short chain dehydrogenase	STM1717	yciK	Cyt	-0.5	1.5	-0.5	-0.5	EXCLUSIVE	IM	IM
12	STM14_2194	cell division inhibitor MinD	STM1815	minD	Cyt	-0.5	1.5	-0.5	-0.5	EXCLUSIVE	IM	IM
12	STM14_2618	uridine kinase	STM2122	udk	Cyt	-0.5	1.5	-0.5	-0.5	EXCLUSIVE	IM	IM
12	STM14_2658	methionyl-tRNA synthetase	STM2155	metG	Cyt	-0.5	1.5	-0.5	-0.5	EXCLUSIVE	IM	IM
12	STM14_2678	acetoin dehydrogenase	STM2171	yohF	Cyt	-0.5	1.5	-0.5	-0.5	EXCLUSIVE	IM	IM
12	STM14_2554	thiosulfate reductase electron transport protein	STM2064	phsB	Cyt	-0.5	1.5	-0.5	-0.5	EXCLUSIVE	IM	IM
12	STM14_2335	purine-binding chemotaxis protein	STM1920	cheW	Cyt	-0.5	1.5	-0.5	-0.5	EXCLUSIVE	IM	IM
12	STM14_2393	flagellum-specific ATP synthase	STM1972	fliI	Cyt	-0.5	1.5	-0.5	-0.5	EXCLUSIVE	IM	IM
12	STM14_2507	cobyric acid synthase	STM2019	cbiP	Cyt	-0.5	1.5	-0.5	-0.5	EXCLUSIVE	IM	IM
12	STM14_1946	tellurite resistance protein TehB	STM1608	tehB	Cyt	-0.5	1.5	-0.5	-0.5	EXCLUSIVE	IM	IM
12	STM14_1264	curved DNA-binding protein CbpA	STM1112	cbpA	Cyt	-0.5	1.5	-0.5	-0.5	EXCLUSIVE	IM	IM
12	STM14_1558	putative serine protein kinase	STM1285	yeaG	Cyt	-0.5	1.5	-0.5	-0.5	EXCLUSIVE	IM	IM
12	STM14_2150	4-diphosphocytidyl-2-C-methyl-D-erythritol kinase	STM1779	ipk	Cyt	-0.5	1.5	-0.5	-0.5	EXCLUSIVE	IM	IM
12	STM14_1659	putative oxidase	STM1365	ydiJ	Cyt	-0.5	1.5	-0.5	-0.5	EXCLUSIVE	IM	IM
12	STM14_1057	VirK-like protein	STM0940	ybjX	Cyt	-0.5	1.5	-0.5	-0.5	EXCLUSIVE	IM	IM
12	STM14_1064	ATP-dependent Clp protease ATP-binding subunit	STM0945	clpA	Cyt	-0.5	1.5	-0.5	-0.5	EXCLUSIVE	IM	IM
12	STM14_1575	selenophosphate synthetase	STM1297	selD	Cyt	-0.5	1.5	-0.5	-0.5	EXCLUSIVE	IM	IM
12	STM14_2565	ATP phosphoribosyltransferase	STM2071	hisG	Cyt	-0.5	1.5	-0.5	-0.5	EXCLUSIVE	IM	IM
12	STM14_1814	spermidine N1-acetyltransferase	STM1502	speG	Cyt	-0.5	1.5	-0.5	-0.5	EXCLUSIVE	IM	IM
12	STM14_1860	putative regulatory protein	STM1541		Cyt	-0.5	1.5	-0.5	-0.5	EXCLUSIVE	IM	IM
12	STM14_1934	gamma-aminobutyraldehyde dehydrogenase	STM1597	ydcW	Cyt	-0.5	1.5	-0.5	-0.5	EXCLUSIVE	IM	IM
12	STM14_1800	putative dithiobiotin synthetase	STM1489	bioD	Cyt	-0.5	1.5	-0.5	-0.5	EXCLUSIVE	IM	IM
12	STM14_1746	pyridoxamine 5'-phosphate oxidase	STM1448	pdxH	Cyt	-0.5	1.5	-0.5	-0.5	EXCLUSIVE	IM	IM
12	STM14_1747	tyrosyl-tRNA synthetase	STM1449	tyrS	Cyt	-0.5	1.5	-0.5	-0.5	EXCLUSIVE	IM	IM
12	STM14_1763	adenosine deaminase	STM1463	add	Cyt	-0.5	1.5	-0.5	-0.5	EXCLUSIVE	IM	IM
12	STM14_2696	galactose/methyl galaxtoside transporter ATP-binding protein	STM2189	mglA	IM	-0.5	1.5	-0.5	-0.5	EXCLUSIVE	IM	IM
12	STM14_2721	fructose-specific PTS system IIBC component	STM2204	fruA	IM	-0.5	1.5	-0.5	-0.5	EXCLUSIVE	IM	IM
12	STM14_2820	anaerobic glycerol-3-phosphate dehydrogenase subunit B	STM2285	glpB	IM	-0.5	1.5	-0.5	-0.5	EXCLUSIVE	IM	IM
12	STM14_2691	hypothetical protein	STM2184	sanA	IM	-0.5	1.5	-0.5	-0.5	EXCLUSIVE	IM	IM
12	STM14_2555	thiosulfate reductase precursor	STM2065	phsA	IM	-0.5	1.5	-0.5	-0.5	EXCLUSIVE	IM	IM
12	STM14_2657	putative ATPase	STM2154	mrp	IM	-0.5	1.5	-0.5	-0.5	EXCLUSIVE	IM	IM
12	STM14_2672	D-lactate dehydrogenase	STM2167	dld	IM	-0.5	1.5	-0.5	-0.5	EXCLUSIVE	IM	IM
12	STM14_2836	undecaprenyl phosphate 4-deoxy-4-formamido-L-arabinose transferase	STM2298	pmrF	IM	-0.5	1.5	-0.5	-0.5	EXCLUSIVE	IM	IM
12	STM14_2897	histidine/lysine/arginine/ornithine transporter subunit	STM2351	hisP	IM	-0.5	1.5	-0.5	-0.5	EXCLUSIVE	IM	IM
12	STM14_2958	indolepyruvate decarboxylase	STM2405		IM	-0.5	1.5	-0.5	-0.5	EXCLUSIVE	IM	IM
12	STM14_2963	nucleoside transport	STM2409	nupC	IM	-0.5	1.5	-0.5	-0.5	EXCLUSIVE	IM	IM
12	STM14_2893	phosphodiesterase	STM2347	yfcE	IM	-0.5	1.5	-0.5	-0.5	EXCLUSIVE	IM	IM
12	STM14_2868	NADH dehydrogenase subunit B	STM2327	nuoB	IM	-0.5	1.5	-0.5	-0.5	EXCLUSIVE	IM	IM
12	STM14_2869	NADH dehydrogenase subunit A	STM2328	nuoA	IM	-0.5	1.5	-0.5	-0.5	EXCLUSIVE	IM	IM
12	STM14_2887	ascorbate-specific PTS system enzyme IIC	STM2342	ulaA	IM	-0.5	1.5	-0.5	-0.5	EXCLUSIVE	IM	IM
12	STM14_2398	flagellar motor switch protein FliN	STM1977	fliN	IM	-0.5	1.5	-0.5	-0.5	EXCLUSIVE	IM	IM
12	STM14_1929	putative virulence protein	STM1594	srfB	IM	-0.5	1.5	-0.5	-0.5	EXCLUSIVE	IM	IM
12	STM14_1966	methyl-accepting chemotaxis protein III	STM1626	trg	IM	-0.5	1.5	-0.5	-0.5	EXCLUSIVE	IM	IM
12	STM14_2040	phage shock protein PspA	STM1690	pspA	IM	-0.5	1.5	-0.5	-0.5	EXCLUSIVE	IM	IM
12	STM14_1906	nitrate reductase 2 beta subunit	STM1578	narY	IM	-0.5	1.5	-0.5	-0.5	EXCLUSIVE	IM	IM
12	STM14_1856	putative hydrogenase-1 large subunit	STM1538		IM	-0.5	1.5	-0.5	-0.5	EXCLUSIVE	IM	IM
12	STM14_1893	formate dehydrogenase-N beta subunit	STM1569	fdnH	IM	-0.5	1.5	-0.5	-0.5	EXCLUSIVE	IM	IM
12	STM14_1905	nitrate reductase 2 alpha subunit	STM1577	narZ	IM	-0.5	1.5	-0.5	-0.5	EXCLUSIVE	IM	IM
12	STM14_2078	putative periplasmic protease	STM1716	sohB	IM	-0.5	1.5	-0.5	-0.5	EXCLUSIVE	IM	IM
12	STM14_2337	flagellar motor protein MotB	STM1922	motB	IM	-0.5	1.5	-0.5	-0.5	EXCLUSIVE	IM	IM
12	STM14_2391	flagellar motor switch protein G	STM1970	fliG	IM	-0.5	1.5	-0.5	-0.5	EXCLUSIVE	IM	IM
12	STM14_2397	flagellar motor switch protein FliM	STM1976	fliM	IM	-0.5	1.5	-0.5	-0.5	EXCLUSIVE	IM	IM
12	STM14_2231	heat shock protein HtpX	STM1844	htpX	IM	-0.5	1.5	-0.5	-0.5	EXCLUSIVE	IM	IM
12	STM14_2573	lipopolysaccharide O-antigen chain length regulator	STM2079	wzzB	IM	-0.5	1.5	-0.5	-0.5	EXCLUSIVE	IM	IM
12	STM14_2179	D-amino acid dehydrogenase small subunit	STM1803	dadA	IM	-0.5	1.5	-0.5	-0.5	EXCLUSIVE	IM	IM
12	STM14_2213	mannose-specific enzyme IIC	STM1831	manY	IM	-0.5	1.5	-0.5	-0.5	EXCLUSIVE	IM	IM
12	STM14_4208	putative inner membrane protein	STM3495	yrfF	IM	-0.5	1.5	-0.5	-0.5	EXCLUSIVE	IM	IM
12	STM14_4216	osmolarity sensor protein	STM3501	envZ	IM	-0.5	1.5	-0.5	-0.5	EXCLUSIVE	IM	IM
12	STM14_4222	ferrous iron transport protein B	STM3506	feoB	IM	-0.5	1.5	-0.5	-0.5	EXCLUSIVE	IM	IM
12	STM14_4205	peptidoglycan synthetase	STM3493	mrcA	IM	-0.5	1.5	-0.5	-0.5	EXCLUSIVE	IM	IM
12	STM14_3925	threonine/serine transporter TdcC	STM3243	tdcC	IM	-0.5	1.5	-0.5	-0.5	EXCLUSIVE	IM	IM
12	STM14_4443	mannitol-specific enzyme IIABC component	STM3685	mtlA	IM	-0.5	1.5	-0.5	-0.5	EXCLUSIVE	IM	IM
12	STM14_3976	preprotein translocase subunit SecG	STM3293	secG	IM	-0.5	1.5	-0.5	-0.5	EXCLUSIVE	IM	IM
12	STM14_4297	cell division protein FtsX	STM3569	ftsX	IM	-0.5	1.5	-0.5	-0.5	EXCLUSIVE	IM	IM
12	STM14_4357	cellulose synthase regulator protein	STM3618	yhjN	IM	-0.5	1.5	-0.5	-0.5	EXCLUSIVE	IM	IM
12	STM14_4364	putative inner membrane protein	STM3624	yhjU	IM	-0.5	1.5	-0.5	-0.5	EXCLUSIVE	IM	IM
12	STM14_4851	formate dehydrogenase-O beta subunit	STM4036	fdoH	IM	-0.5	1.5	-0.5	-0.5	EXCLUSIVE	IM	IM
12	STM14_4351	C4-dicarboxylate transporter DctA	STM3614	dctA	IM	-0.5	1.5	-0.5	-0.5	EXCLUSIVE	IM	IM
12	STM14_4298	cell division protein FtsE	STM3570	ftsE	IM	-0.5	1.5	-0.5	-0.5	EXCLUSIVE	IM	IM
12	STM14_4315	hypothetical protein	STM3587	yhiI	IM	-0.5	1.5	-0.5	-0.5	EXCLUSIVE	IM	IM
12	STM14_4318	low-affinity phosphate transporter	STM3589	pitA	IM	-0.5	1.5	-0.5	-0.5	EXCLUSIVE	IM	IM
12	STM14_3846	DNA topoisomerase IV subunit A	STM3174	parC	IM	-0.5	1.5	-0.5	-0.5	EXCLUSIVE	IM	IM
12	STM14_3399	multidrug resistance secretion protein	STM2814	emrA	IM	-0.5	1.5	-0.5	-0.5	EXCLUSIVE	IM	IM
12	STM14_3534	cell division protein FtsB	STM2931	ftsB	IM	-0.5	1.5	-0.5	-0.5	EXCLUSIVE	IM	IM
12	STM14_3576	SecY interacting protein Syd	STM2967	syd	IM	-0.5	1.5	-0.5	-0.5	EXCLUSIVE	IM	IM
12	STM14_3375	putative rhodanese-like sulfurtransferase	STM2798	ygaP	IM	-0.5	1.5	-0.5	-0.5	EXCLUSIVE	IM	IM
12	STM14_2983	cell division protein ZipA	STM2428	zipA	IM	-0.5	1.5	-0.5	-0.5	EXCLUSIVE	IM	IM
12	STM14_3162	lsignal peptidase I	STM2582	lepB	IM	-0.5	1.5	-0.5	-0.5	EXCLUSIVE	IM	IM
12	STM14_3281	signal recognition particle protein	STM2677	ffh	IM	-0.5	1.5	-0.5	-0.5	EXCLUSIVE	IM	IM
12	STM14_4001	putative ABC transporter ATP-binding protein YrbF	STM3313	yrbF	IM	-0.5	1.5	-0.5	-0.5	EXCLUSIVE	IM	IM
12	STM14_3811	hydrogenase 2 large subunit	STM3147	hybC	IM	-0.5	1.5	-0.5	-0.5	EXCLUSIVE	IM	IM
12	STM14_3814	hydrogenase 2 small subunit	STM3150	hypO	IM	-0.5	1.5	-0.5	-0.5	EXCLUSIVE	IM	IM
12	STM14_3825	biopolymer transport protein ExbB	STM3159	exbB	IM	-0.5	1.5	-0.5	-0.5	EXCLUSIVE	IM	IM
12	STM14_3707	mechanosensitive channel MscS	STM3067	yggB	IM	-0.5	1.5	-0.5	-0.5	EXCLUSIVE	IM	IM
12	STM14_4011	hypothetical protein	STM3323	yhbJ	IM	-0.5	1.5	-0.5	-0.5	EXCLUSIVE	IM	IM
12	STM14_4016	aerobic respiration control sensor protein ArcB	STM3328	arcB	IM	-0.5	1.5	-0.5	-0.5	EXCLUSIVE	IM	IM
12	STM14_4039	cytochrome d ubiquinol oxidase subunit III	STM3347	yhcB	IM	-0.5	1.5	-0.5	-0.5	EXCLUSIVE	IM	IM
12	STM14_3482	translocation machinery component	STM2883	sipD	Extra	-0.5	1.5	-0.5	-0.5	EXCLUSIVE	IM	IM
12	STM14_928	leucine-rich repeat-containing protein	STM0800	slrP	Extra	-0.5	1.5	-0.5	-0.5	EXCLUSIVE	IM	IM
12	STM14_0148	division specific transpeptidase	STM0122	ftsI	IM	-0.5	1.5	-0.5	-0.5	EXCLUSIVE	IM	IM
12	STM14_3477	protein tyrosine phosphatase/GTPase activating protein	STM2878	sptP	Extra	-0.5	1.5	-0.5	-0.5	EXCLUSIVE	IM	IM
12	STM14_988	molybdopterin biosynthesis protein MoeA	STM0846	moeA	Cyt	-0.5	1.5	-0.5	-0.5	EXCLUSIVE	IM	IM
12	STM14_1107	putative Zn-dependent protease	STM0979	ycaL	Extra	-0.5	1.5	-0.5	-0.5	EXCLUSIVE	IM	IM
12	STM14_1350	flagellar basal body rod protein FlgG	STM1179	flgG	Extra	-0.5	1.5	-0.5	-0.5	EXCLUSIVE	IM	IM
12	STM14_0154	N-acetylglucosaminyl transferase	STM0128	murG	IM	-0.5	1.5	-0.5	-0.5	EXCLUSIVE	IM	IM
12	STM14_0288	DL-methionine transporter permease subunit	STM0246	yaeE	IM	-0.5	1.5	-0.5	-0.5	EXCLUSIVE	IM	IM
12	STM14_0289	DL-methionine transporter ATP-binding subunit	STM0247	metN	IM	-0.5	1.5	-0.5	-0.5	EXCLUSIVE	IM	IM
12	STM14_0365	acyl-CoA dehydrogenase	STM0309	fadE	IM	-0.5	1.5	-0.5	-0.5	EXCLUSIVE	IM	IM
12	STM14_0287	DL-methionine transporter substrate-binding subunit	STM0245	metQ	IM	-0.5	1.5	-0.5	-0.5	EXCLUSIVE	IM	IM
12	STM14_0201	glucose dehydrogenase	STM0169	gcd	IM	-0.5	1.5	-0.5	-0.5	EXCLUSIVE	IM	IM
12	STM14_0226	penicillin-binding protein 1b	STM0190	mrcB	IM	-0.5	1.5	-0.5	-0.5	EXCLUSIVE	IM	IM
12	STM14_0699	carbon starvation protein	STM0600	cstA	IM	-0.5	1.5	-0.5	-0.5	EXCLUSIVE	IM	IM
12	STM14_5576	plasmid partition protein B	PSLT053	parB	Cyt	-0.5	1.5	-0.5	-0.5	EXCLUSIVE	IM	IM
12	STM14_5094	LexA repressor	STM4237	lexA	Cyt	-0.5	1.5	-0.5	-0.5	EXCLUSIVE	IM	IM
12	STM14_5104	replicative DNA helicase	STM4246	dnaB	Cyt	-0.5	1.5	-0.5	-0.5	EXCLUSIVE	IM	IM
12	STM14_5240	DNA mismatch repair protein	STM4359	mutL	Cyt	-0.5	1.5	-0.5	-0.5	EXCLUSIVE	IM	IM
12	STM14_4966	glutamate racemase	STM4131	murI	Cyt	-0.5	1.5	-0.5	-0.5	EXCLUSIVE	IM	IM
12	STM14_5393	putative DNA repair ATPase	STM4496		Cyt	-0.5	1.5	-0.5	-0.5	EXCLUSIVE	IM	IM
12	STM14_5411	DNA-binding transcriptional repressor UxuR	STM4507	uxuR	Cyt	-0.5	1.5	-0.5	-0.5	EXCLUSIVE	IM	IM
12	STM14_4960	soluble pyridine nucleotide transhydrogenase	STM4126	udhA	Cyt	-0.5	1.5	-0.5	-0.5	EXCLUSIVE	IM	IM
12	STM14_5243	putative GTPase HflX	STM4362	hflX	Cyt	-0.5	1.5	-0.5	-0.5	EXCLUSIVE	IM	IM
12	STM14_5453	putative glucosamine-fructose-6-phosphate aminotransferase	STM4539		Cyt	-0.5	1.5	-0.5	-0.5	EXCLUSIVE	IM	IM
12	STM14_5519	two-component response regulator	STM4598	arcA	Cyt	-0.5	1.5	-0.5	-0.5	EXCLUSIVE	IM	IM
12	STM14_5574	putative cytoplasmic protein	PSLT051		Cyt	-0.5	1.5	-0.5	-0.5	EXCLUSIVE	IM	IM
12	STM14_5343	anaerobic ribonucleoside triphosphate reductase	STM4452	nrdD	Cyt	-0.5	1.5	-0.5	-0.5	EXCLUSIVE	IM	IM
12	STM14_5245	FtsH protease regulator HflC	STM4364	hflC	Cyt	-0.5	1.5	-0.5	-0.5	EXCLUSIVE	IM	IM
12	STM14_5302	fructose-1,6-bisphosphatase	STM4415	fbp	Cyt	-0.5	1.5	-0.5	-0.5	EXCLUSIVE	IM	IM
12	STM14_5329	peptidase PmbA	STM4438	pmbA	Cyt	-0.5	1.5	-0.5	-0.5	EXCLUSIVE	IM	IM
12	STM14_1573	protease 4	STM1295	sppA	IM	-0.5	1.5	-0.5	-0.5	EXCLUSIVE	IM	IM
12	STM14_1607	putative regulatory protein	STM1323	yniB	IM	-0.5	1.5	-0.5	-0.5	EXCLUSIVE	IM	IM
12	STM14_1318	glucosyltransferase MdoH	STM1151	mdoH	IM	-0.5	1.5	-0.5	-0.5	EXCLUSIVE	IM	IM
12	STM14_1058	macrolide transporter subunit MacA	STM0941	ybjY	IM	-0.5	1.5	-0.5	-0.5	EXCLUSIVE	IM	IM
12	STM14_1013	D-alanyl-D-alanine carboxypeptidase fraction C	STM0863	dacC	IM	-0.5	1.5	-0.5	-0.5	EXCLUSIVE	IM	IM
12	STM14_1043	arginine transporter ATP-binding subunit	STM0891	artP	IM	-0.5	1.5	-0.5	-0.5	EXCLUSIVE	IM	IM
12	STM14_1050	pyruvate dehydrogenase	STM0935	poxB	IM	-0.5	1.5	-0.5	-0.5	EXCLUSIVE	IM	IM
12	STM14_1393	lipoprotein transporter ATP-binding subunit	STM1218	lolD	IM	-0.5	1.5	-0.5	-0.5	EXCLUSIVE	IM	IM
12	STM14_2132	nitrate reductase 1 alpha subunit	STM1764	narG	IM	-0.5	1.5	-0.5	-0.5	EXCLUSIVE	IM	IM
12	STM14_1740	putative multidrug resistance efflux pump	STM1442	ydhJ	IM	-0.5	1.5	-0.5	-0.5	EXCLUSIVE	IM	IM
12	STM14_1788	pyridine nucleotide transhydrogenase	STM1480	pntB	IM	-0.5	1.5	-0.5	-0.5	EXCLUSIVE	IM	IM
12	STM14_2131	nitrate reductase 1 beta subunit	STM1763	narH	IM	-0.5	1.5	-0.5	-0.5	EXCLUSIVE	IM	IM
12	STM14_1403	putrescine/spermidine ABC transporter ATPase protein	STM1226	potA	IM	-0.5	1.5	-0.5	-0.5	EXCLUSIVE	IM	IM
12	STM14_1408	sensor protein PhoQ	STM1230	phoQ	IM	-0.5	1.5	-0.5	-0.5	EXCLUSIVE	IM	IM
12	STM14_2106	oligopeptide transport protein	STM1742	oppF	IM	-0.5	1.5	-0.5	-0.5	EXCLUSIVE	IM	IM
12	STM14_0909	molybdate transporter ATP-binding protein	STM0783	modC	IM	-0.5	1.5	-0.5	-0.5	EXCLUSIVE	IM	IM
12	STM14_1084	DNA translocase FtsK	STM0960	ftsK	IM	-0.5	1.5	-0.5	-0.5	EXCLUSIVE	IM	IM
12	STM14_1089	anaerobic dimethyl sulfoxide reductase subunit A	STM0964	dmsA	IM	-0.5	1.5	-0.5	-0.5	EXCLUSIVE	IM	IM
12	STM14_1100	formate transporter	STM0974	focA	IM	-0.5	1.5	-0.5	-0.5	EXCLUSIVE	IM	IM
12	STM14_1079	cysteine/glutathione ABC transporter membrane/ATP-binding component	STM0957	cydD	IM	-0.5	1.5	-0.5	-0.5	EXCLUSIVE	IM	IM
12	STM14_0482	preprotein translocase subunit SecD	STM0407	secD	IM	-0.5	1.5	-0.5	-0.5	EXCLUSIVE	IM	IM
12	STM14_0483	preprotein translocase subunit SecF	STM0408	secF	IM	-0.5	1.5	-0.5	-0.5	EXCLUSIVE	IM	IM
12	STM14_1078	cysteine/glutathione ABC transporter membrane/ATP-binding component	STM0956	cydC	IM	-0.5	1.5	-0.5	-0.5	EXCLUSIVE	IM	IM
12	STM14_1113	lipid transporter ATP-binding/permease protein	STM0984	msbA	IM	-0.5	1.5	-0.5	-0.5	EXCLUSIVE	IM	IM
12	STM14_0852	succinate dehydrogenase cytochrome b556 small membrane subunit	STM0733	sdhD	IM	-0.5	1.5	-0.5	-0.5	EXCLUSIVE	IM	IM
12	STM14_0862	cytochrome d terminal oxidase polypeptide subunit II	STM0741	cydB	IM	-0.5	1.5	-0.5	-0.5	EXCLUSIVE	IM	IM
12	STM14_0867	colicin uptake protein TolQ	STM0745	tolQ	IM	-0.5	1.5	-0.5	-0.5	EXCLUSIVE	IM	IM
12	STM14_0798	N-acetyl glucosamine specific PTS system components IIABC	STM0685	nagE	IM	-0.5	1.5	-0.5	-0.5	EXCLUSIVE	IM	IM
12	STM14_1200	dihydroorotate dehydrogenase 2	STM1058	pyrD	IM	-0.5	1.5	-0.5	-0.5	EXCLUSIVE	IM	IM
12	STM14_1212	putative protease	STM1068	lonH	IM	-0.5	1.5	-0.5	-0.5	EXCLUSIVE	IM	IM
12	STM14_0744	D-alanyl-D-alanine carboxypeptidase fraction A	STM0637	dacA	IM	-0.5	1.5	-0.5	-0.5	EXCLUSIVE	IM	IM
12	STM14_0535	peptidyl-prolyl cis-trans isomerase (rotamase D)	STM0452	cypD	IM	-0.438047	1.49858	-0.530267	-0.530267	NOT	IM	IM
12	STM14_3893	putative methyl-accepting chemotaxis protein	STM3216		IM	-0.426521	1.49736	-0.57172	-0.499121	NOT	IM	IM
12	STM14_5446	methyl-accepting chemotaxis protein I	STM4533	tsr	IM	-0.412729	1.49677	-0.571854	-0.512182	NOT	IM	IM
12	STM14_0853	succinate dehydrogenase flavoprotein subunit	STM0734	sdhA	IM	-0.366756	1.49147	-0.62756	-0.497158	NOT	IM	IM
12	STM14_2334	methyl accepting chemotaxis protein II	STM1919	cheM	IM	-0.370565	1.49246	-0.615343	-0.506553	NOT	IM	IM
12	STM14_0533	DNA-binding ATP-dependent protease La	STM0450	lon	Cyt	-0.367277	1.49359	-0.563157	-0.563157	NOT	IM	IM
12	STM14_4919	ATP-dependent protease ATP-binding subunit	STM4091	hslU	Cyt	-0.344124	1.4912	-0.573539	-0.573539	NOT	IM	IM
12	STM14_2214	mannose-specific PTS system protein IID	STM1832	manZ	IM	-0.334513	1.4901	-0.577795	-0.577795	NOT	IM	IM
12	STM14_0162	preprotein translocase subunit SecA	STM0136	secA	Cyt	-0.323649	1.48878	-0.582568	-0.582568	NOT	IM	IM
12	STM14_3813	hydrogenase 2 protein HybA	STM3149	hybA	IM	-0.297044	1.48522	-0.594089	-0.594089	NOT	IM	IM
12	STM14_0159	cell division protein FtsZ	STM0133	ftsZ	Cyt	-0.196646	1.46392	-0.721035	-0.546239	NOT	IM	IM
12	STM14_3261	protein disaggregation chaperone	STM2660	clpB	Cyt	-0.1706	1.45666	-0.748017	-0.538047	NOT	IM	IM
12	STM14_5223	fumarate reductase flavoprotein subunit	STM4343	frdA	IM	-0.161094	1.44985	-0.788513	-0.50024	NOT	IM	IM
12	STM14_1639	phosphoenolpyruvate synthase	STM1349	pps	Cyt	-0.243122	1.47303	-0.700763	-0.529148	NOT	IM	IM
12	STM14_1428	hypothetical protein			Cyt	-0.28529	1.47832	-0.700256	-0.492773	NOT	IM	IM
12	STM14_4077	acetyl-CoA carboxylase biotin carboxylase subunit	STM3380	accC	Cyt	-0.353684	1.48547	-0.68379	-0.448	NOT	IM	IM
12	STM14_0861	cytochrome d terminal oxidase polypeptide subunit I	STM0740	cydA	IM	-0.359895	1.48277	-0.705395	-0.417479	NOT	IM	IM
12	STM14_4912	glycerol kinase	STM4086	glpK	Cyt	-0.329917	1.47194	-0.761346	-0.380673	NOT	IM	IM
12	STM14_3582	L-serine dehydratase/L-threonine deaminase 2	STM2971	sdaB	Cyt	-0.288675	1.44338	-0.866025	-0.288675	NOT	IM	IM
12	STM14_1997	putative universal stress protein	STM1652	ynaF	Unknown	-0.27138	1.43444	-0.891678	-0.27138	NOT	IM	IM
12	STM14_4661	F0F1 ATP synthase subunit beta	STM3865	atpD	Cyt	-0.192339	1.43689	-0.871183	-0.373364	NOT	IM	IM
13	STM14_0815	phosphoglucomutase	STM0698	pgm	Cyt	-0.0578208	1.40697	-0.905858	-0.443292	NOT	IM	IM
13	STM14_4144	30S ribosomal protein S10	STM3441	rpsJ	Cyt	-0.0651763	1.41215	-0.890743	-0.456234	NOT	IM	IM
13	STM14_3485	secretion chaperone	STM2886	sicA	Cyt	-0.0950586	1.42588	-0.855528	-0.475293	NOT	IM	IM
13	STM14_3133	serine hydroxymethyltransferase	STM2555	glyA	Cyt	-0.0459639	1.42488	-0.781386	-0.59753	NOT	IM	IM
13	STM14_4663	F0F1 ATP synthase subunit alpha	STM3867	atpA	Cyt	-0.0247689	1.41183	-0.842142	-0.544915	NOT	IM	IM
13	STM14_1366	3-oxoacyl-(acyl carrier protein) synthase III	STM1193	fabH	Cyt	0.0898027	1.34704	-0.987829	-0.449013	NOT	IM	IM
13	STM14_3994	UDP-N-acetylglucosamine 1-carboxyvinyltransferase	STM3307	murA	Cyt	0.0898027	1.34704	-0.987829	-0.449013	NOT	IM	IM
13	STM14_5443	putative GTP-binding protein YjiA	STM4530	yjiA	Cyt	0.17244	1.32204	-0.977162	-0.517321	NOT	IM	IM
13	STM14_5502	putative ABC transporter ATP-binding protein	STM4581	yjjK	Cyt	0.27084	1.29718	-0.869538	-0.698481	NOT	IM	IM
13	STM14_0185	dihydrolipoamide dehydrogenase	STM0154	lpdA	Cyt	0.260824	1.30412	-0.840433	-0.724511	NOT	IM	IM
13	STM14_1825	3-hydroxy acid dehydrogenase	STM1511	ydfG	Cyt	0.261116	1.30558	-0.783349	-0.783349	NOT	IM	IM
13	STM14_2330	chemotaxis regulator CheZ	STM1915	cheZ	Cyt	0.261116	1.30558	-0.783349	-0.783349	NOT	IM	IM
13	STM14_3729	arginine decarboxylase	STM3086	speA	Peri	0.261116	1.30558	-0.783349	-0.783349	NOT	IM	IM
13	STM14_5488	thymidine phosphorylase	STM4568	deoA	Cyt	0.261116	1.30558	-0.783349	-0.783349	NOT	IM	IM
13	STM14_2917	putative semialdehyde dehydrogenase	STM2369	usg	Cyt	0.261116	1.30558	-0.783349	-0.783349	NOT	IM	IM
13	STM14_3558	CTP synthetase	STM2953	pyrG	Cyt	0.210042	1.33027	-0.770154	-0.770154	NOT	IM	IM
13	STM14_2813	ribonucleotide-diphosphate reductase subunit beta	STM2278	nrdB	Cyt	0.191273	1.33891	-0.765092	-0.765092	NOT	IM	IM
13	STM14_2008	universal stress protein UspE	STM1661	ydaA	Cyt	0.175562	1.34597	-0.760767	-0.760767	NOT	IM	IM
13	STM14_4715	transcription termination factor Rho	STM3917	rho	Cyt	0.14535	1.3566	-0.823653	-0.678302	NOT	IM	IM
13	STM14_4682	ribokinase	STM3885	rbsK	Cyt	0.150756	1.3568	-0.753778	-0.753778	NOT	IM	IM
13	STM14_0854	succinate dehydrogenase iron-sulfur subunit	STM0735	sdhB	IM	0.150756	1.3568	-0.753778	-0.753778	NOT	IM	IM
13	STM14_2882	acetate kinase	STM2337	ackA	Cyt	0.124354	1.36789	-0.746124	-0.746124	NOT	IM	IM
13	STM14_3494	secretion chaperone	STM2895	invB	Unknown	0.105802	1.37542	-0.740613	-0.740613	NOT	IM	IM
13	STM14_0737	lipoyl synthase	STM0633	lipA	Cyt	0.0662266	1.39076	-0.728493	-0.728493	NOT	IM	IM
13	STM14_2885	putative transketolase	STM2340		Cyt	0.0481869	1.39742	-0.722804	-0.722804	NOT	IM	IM
13	STM14_2336	chemotaxis protein CheA	STM1921	cheA	Cyt	0.0424094	1.39951	-0.720961	-0.720961	NOT	IM	IM
13	STM14_3023	putative detox protein	STM2465	eutM	Unknown	0	1.41421	-0.707107	-0.707107	NOT	IM	IM
13	STM14_2208	L-serine deaminase I/L-threonine deaminase I	STM1826	sdaA	Cyt	-0.0529999	1.431	-0.688999	-0.688999	NOT	IM	IM
13	STM14_4662	F0F1 ATP synthase subunit gamma	STM3866	atpG	Cyt	-0.0623379	1.43377	-0.685717	-0.685717	NOT	IM	IM
14	STM14_2113	bifunctional acetaldehyde-CoA/alcohol dehydrogenase	STM1749	adhE	Cyt	-0.303496	1.40264	-0.959704	-0.139444	NOT	IM	IM
14	STM14_3484	translocation machinery component	STM2885	sipB	Extra	-0.341516	1.40705	-0.942585	-0.122946	NOT	IM	IM
14	STM14_0713	putative universal stress protein	STM0614	ybdQ	Cyt	-0.35007	1.33027	-1.05021	0.070014	NOT	IM	IM
15	STM14_2212	mannose-specific enzyme IIAB	STM1830	manX	Cyt	-0.452279	1.41816	-0.88156	-0.0843232	NOT	IM	IM
15	STM14_2332	chemotaxis-specific methylesterase	STM1917	cheB	Cyt	-0.525535	1.43646	-0.80582	-0.105107	NOT	IM	IM
15	STM14_4068	rod shape-determining protein	STM3374	mreB	Cyt	-0.46	1.46	-0.78	-0.22	NOT	IM	IM
15	STM14_1237	secreted effector protein	STM1091	sopB	Unknown/Multiple Localization	-0.419399	1.4679	-0.768899	-0.2796	NOT	IM	IM
15	STM14_2170	putative glutamic dehyrogenase-like protein	STM1795		Cyt	-0.442326	1.47442	-0.73721	-0.294884	NOT	IM	IM
15	STM14_0523	cytochrome o ubiquinol oxidase subunit II	STM0443	cyoA	IM	-0.594089	1.48522	-0.594089	-0.297044	NOT	IM	IM
15	STM14_3817	putative methyl-accepting chemotaxis protein	STM3152		IM	-0.607116	1.48051	-0.607116	-0.266279	NOT	IM	IM
15	STM14_1357	ribonuclease E	STM1185	rne	Cyt	-0.612281	1.47844	-0.612281	-0.253873	NOT	IM	IM
15	STM14_3483	translocation machinery component	STM2884	sipC	Extra	-0.588702	1.47176	-0.66229	-0.220763	NOT	IM	IM
15	STM14_0525	hypothetical protein	STM0445	yajG	Unknown	-0.622366	1.47402	-0.622366	-0.229293	NOT	IM	IM
15	STM14_4255	glycogen synthase	STM3535	glgA	Cyt	-0.62422	1.47316	-0.62422	-0.224719	NOT	IM	IM
15	STM14_0456	pyrroline-5-carboxylate reductase	STM0386	proC	Cyt	-0.630126	1.47029	-0.630126	-0.210042	NOT	IM	IM
15	STM14_1787	NAD(P) transhydrogenase subunit alpha	STM1479	pntA	IM	-0.635257	1.46766	-0.635257	-0.197149	NOT	IM	IM
15	STM14_3371	hypothetical protein	STM2795	ygaU	Peri	-0.636601	1.46695	-0.636601	-0.193748	NOT	IM	IM
15	STM14_4219	putative RNase R	STM3504	yhgF	Cyt	-0.660338	1.45274	-0.660338	-0.132068	NOT	IM	IM
15	STM14_3946	putative transglycosylase	STM3264	yraM	IM	-0.660338	1.45274	-0.660338	-0.132068	NOT	IM	IM
15	STM14_5209	putative outer membrane lipoprotein	STM4331	yjeI	Unknown	-0.666711	1.44837	-0.666711	-0.11495	NOT	IM	IM
15	STM14_0532	ATP-dependent protease ATP-binding subunit	STM0449	clpX	Cyt	-0.670078	1.44596	-0.670078	-0.105802	NOT	IM	IM
15	STM14_3888	RNA polymerase sigma factor RpoD	STM3211.S	rpoD	Cyt	-0.673575	1.44338	-0.673575	-0.096225	NOT	IM	IM
15	STM14_2062	lipoprotein	STM1705	osmB	IM	-0.677739	1.4402	-0.677739	-0.0847174	NOT	IM	IM
15	STM14_0481	preprotein translocase subunit YajC	STM0406	yajC	IM	-0.680985	1.43763	-0.680985	-0.075665	NOT	IM	IM
15	STM14_4463	putative rhodanese-like sulfurtransferase	STM3703	yibN	Unknown	-0.680985	1.43763	-0.680985	-0.075665	NOT	IM	IM
15	STM14_2236	putative inner membrane protein	STM1849		Unknown	-0.680985	1.43763	-0.680985	-0.075665	NOT	IM	IM
15	STM14_1381	putative outer membrane lipoprotein	STM1207	ycfM	Unknown	-0.680985	1.43763	-0.680985	-0.075665	NOT	IM	IM
15	STM14_3581	putative serine transport protein	STM2970	sdaC	IM	-0.680985	1.43763	-0.680985	-0.075665	NOT	IM	IM
15	STM14_3876	bifunctional heptose 7-phosphate kinase/heptose 1-phosphate adenyltransferase	STM3200	rfaE	Cyt	-0.688999	1.431	-0.688999	-0.0529999	NOT	IM	IM
15	STM14_0560	acridine efflux pump	STM0476	acrA	IM	-0.690046	1.4301	-0.690046	-0.0500033	NOT	IM	IM
15	STM14_4776	ubiquinone/menaquinone biosynthesis methyltransferase	STM3970	ubiE	Cyt	-0.707107	1.41421	-0.707107	0	NOT	IM	IM
15	STM14_2338	flagellar motor protein MotA	STM1923	motA	IM	-0.707107	1.41421	-0.707107	0	NOT	IM	IM
15	STM14_5360	carbamate kinase	STM4466		Cyt	-0.714708	1.40636	-0.714708	0.0230551	NOT	IM	IM
15	STM14_1592	DNA-binding transcriptional activator OsmE	STM1311	osmE	Unknown	-0.733219	1.38497	-0.733219	0.0814688	NOT	IM	IM
15	STM14_3738	hypothetical protein	STM3094	yggJ	Cyt	-0.740613	1.37542	-0.740613	0.105802	NOT	IM	IM
15	STM14_4921	essential cell division protein	STM4093	ftsN	IM	-0.740613	1.37542	-0.740613	0.105802	NOT	IM	IM
15	STM14_1385	respiratory NADH dehydrogenase 2	STM1211	ndh	IM	-0.753778	1.3568	-0.753778	0.150756	NOT	IM	IM
15	STM14_3481	secreted effector protein	STM2882	sipA	Extra	-0.753778	1.3568	-0.753778	0.150756	NOT	IM	IM
15	STM14_5297	putative periplasmic protein	STM4410	ytfN	Unknown/Multiple Localization	-0.753778	1.3568	-0.753778	0.150756	NOT	IM	IM
16	STM14_0912	putative pectinesterase	STM0786	ybhC	OM	-0.829505	1.18142	-0.829505	0.477594	NOT	IM	IM
16	STM14_3963	lipoprotein NlpI	STM3281	nlpI	IM	-0.816497	1.22474	-0.816497	0.408248	NOT	IM	IM
16	STM14_0559	acridine efflux pump	STM0475	acrB	IM	-0.799613	1.26997	-0.799613	0.329252	NOT	IM	IM
16	STM14_2758	O-antigen acetylase	STM2232	oafA	IM	-0.783349	1.30558	-0.783349	0.261116	NOT	IM	IM
16	STM14_3471	needle complex minor subunit	STM2872	prgJ	Unknown	-0.783349	1.30558	-0.783349	0.261116	NOT	IM	IM
17	STM14_0257	30S ribosomal protein S2	STM0216	rpsB	Cyt	-0.00857703	1.29513	-1.14075	-0.14581	NOT	IM	IM
17	STM14_4133	50S ribosomal protein L14	STM3430	rplN	Cyt	0.0318573	1.30615	-1.115	-0.223001	NOT	IM	IM
17	STM14_4657	bifunctional N-acetylglucosamine-1-phosphate uridyltransferase/glucosamine-1-phosphate acetyltransferase	STM3862	glmU	Cyt	0.240192	1.20096	-1.20096	-0.240192	NOT	IM	IM
18	STM14_4173	cAMP-regulatory protein	STM3466	crp	Cyt	-2.26274e-16	1.01905	-1.35873	0.339683	NOT	IM	IM
18	STM14_4986	50S ribosomal protein L11	STM4149	rplK	Cyt	0.126924	0.973087	-1.39617	0.296157	NOT	IM	IM
19	STM14_3990	50S ribosomal protein L27	STM3303	rpmA	Cyt	1.43871	-0.679635	-0.679635	-0.0794379	NOT	CYT	CYT
19	STM14_4037	50S ribosomal protein L13	STM3345	rplM	Cyt	1.47966	-0.609272	-0.609272	-0.261116	NOT	CYT	CYT
19	STM14_0052	30S ribosomal protein S20	STM0043	rpsT	Cyt	1.48522	-0.594089	-0.594089	-0.297044	NOT	CYT	CYT
19	STM14_4139	30S ribosomal protein S19	STM3436	rpsS	Cyt	1.49025	-0.65303	-0.452098	-0.38512	NOT	CYT	CYT
20	STM14_4885	6-phosphofructokinase	STM4062	pfkA	Cyt	1.45999	-0.648886	-0.162221	-0.648886	NOT	CYT	CYT
20	STM14_0896	phosphoglyceromutase	STM0772	gpmA	Cyt	1.47402	-0.622366	-0.229293	-0.622366	NOT	CYT	CYT
20	STM14_4906	triosephosphate isomerase	STM4081	tpiA	Cyt	1.47563	-0.618814	-0.238005	-0.618814	NOT	CYT	CYT
20	STM14_0055	isoleucyl-tRNA synthetase	STM0046	ileS	Cyt	1.5	-0.5	-0.5	-0.5	EXCLUSIVE	CYT	CYT
20	STM14_0810	flavodoxin FldA	STM0694	fldA	Cyt	1.5	-0.5	-0.5	-0.5	EXCLUSIVE	CYT	CYT
20	STM14_0818	ornithine decarboxylase	STM0701	speF	Cyt	1.5	-0.5	-0.5	-0.5	EXCLUSIVE	CYT	CYT
20	STM14_0901	UDP-galactose-4-epimerase	STM0776	galE	Cyt	1.5	-0.5	-0.5	-0.5	EXCLUSIVE	CYT	CYT
20	STM14_0799	glutaminyl-tRNA synthetase	STM0686	glnS	Cyt	1.5	-0.5	-0.5	-0.5	EXCLUSIVE	CYT	CYT
20	STM14_0732	cold shock protein CspE	STM1837	cspC	Cyt	1.5	-0.5	-0.5	-0.5	EXCLUSIVE	CYT	CYT
20	STM14_0756	hypothetical protein	STM0648	leuS	Cyt	1.5	-0.5	-0.5	-0.5	EXCLUSIVE	CYT	CYT
20	STM14_0796	glucosamine-6-phosphate deaminase	STM0684	nagB	Cyt	1.5	-0.5	-0.5	-0.5	EXCLUSIVE	CYT	CYT
20	STM14_1574	hypothetical protein	STM1296	ydjA	Cyt	1.5	-0.5	-0.5	-0.5	EXCLUSIVE	CYT	CYT
20	STM14_1626	integration host factor subunit alpha	STM1339	ihfA	Cyt	1.5	-0.5	-0.5	-0.5	EXCLUSIVE	CYT	CYT
20	STM14_1364	50S ribosomal protein L32	STM1191	rpmF	Cyt	1.5	-0.5	-0.5	-0.5	EXCLUSIVE	CYT	CYT
20	STM14_1367	acyl carrier protein S-malonyltransferase	STM1194	fabD	Cyt	1.5	-0.5	-0.5	-0.5	EXCLUSIVE	CYT	CYT
20	STM14_1625	phenylalanyl-tRNA synthetase subunit beta	STM1338	pheT	Cyt	1.5	-0.5	-0.5	-0.5	EXCLUSIVE	CYT	CYT
20	STM14_1590	NAD synthetase	STM1310	nadE	Cyt	1.5	-0.5	-0.5	-0.5	EXCLUSIVE	CYT	CYT
20	STM14_1600	hydroperoxidase II	STM1318	katE	Cyt	1.5	-0.5	-0.5	-0.5	EXCLUSIVE	CYT	CYT
20	STM14_1622	50S ribosomal protein L20	STM1336	rplT	Cyt	1.5	-0.5	-0.5	-0.5	EXCLUSIVE	CYT	CYT
20	STM14_0724	citrate lyase subunit gamma	STM0623	citD	Cyt	1.5	-0.5	-0.5	-0.5	EXCLUSIVE	CYT	CYT
20	STM14_0568	adenine phosphoribosyltransferase	STM0483	apt	Cyt	1.5	-0.5	-0.5	-0.5	EXCLUSIVE	CYT	CYT
20	STM14_0255	methionine aminopeptidase	STM0215	map	Cyt	1.5	-0.5	-0.5	-0.5	EXCLUSIVE	CYT	CYT
20	STM14_0372	aminoacyl-histidine dipeptidase	STM0316	pepD	Cyt	1.5	-0.5	-0.5	-0.5	EXCLUSIVE	CYT	CYT
20	STM14_0220	DnaK transcriptional regulator DksA	STM0186	dksA	Cyt	1.5	-0.5	-0.5	-0.5	EXCLUSIVE	CYT	CYT
20	STM14_0214	pantoate--beta-alanine ligase	STM0181	panC	Cyt	1.5	-0.5	-0.5	-0.5	EXCLUSIVE	CYT	CYT
20	STM14_0514	nucleotide-binding protein	STM0435	yajQ	Cyt	1.5	-0.5	-0.5	-0.5	EXCLUSIVE	CYT	CYT
20	STM14_1121	putative metallothionein SmtA	STM0991	smtA	Cyt	1.5	-0.5	-0.5	-0.5	EXCLUSIVE	CYT	CYT
20	STM14_1199	aminopeptidase N	STM1057	pepN	Cyt	1.5	-0.5	-0.5	-0.5	EXCLUSIVE	CYT	CYT
20	STM14_0717	nucleoside diphosphate kinase regulator	STM0616	rnk	Cyt	1.5	-0.5	-0.5	-0.5	EXCLUSIVE	CYT	CYT
20	STM14_1117	3-deoxy-manno-octulosonate cytidylyltransferase	STM0988	kdsB	Cyt	1.5	-0.5	-0.5	-0.5	EXCLUSIVE	CYT	CYT
20	STM14_0530	ATP-dependent Clp protease proteolytic subunit	STM0448	clpP	Cyt	1.5	-0.5	-0.5	-0.5	EXCLUSIVE	CYT	CYT
20	STM14_1083	leucine-responsive transcriptional regulator	STM0959	lrp	Cyt	1.5	-0.5	-0.5	-0.5	EXCLUSIVE	CYT	CYT
20	STM14_1105	phosphoserine aminotransferase	STM0977	serC	Cyt	1.5	-0.5	-0.5	-0.5	EXCLUSIVE	CYT	CYT
20	STM14_4505	guanylate kinase	STM3740	gmk	Cyt	1.5	-0.5	-0.5	-0.5	EXCLUSIVE	CYT	CYT
20	STM14_4506	DNA-directed RNA polymerase subunit omega	STM3741	rpoZ	Cyt	1.5	-0.5	-0.5	-0.5	EXCLUSIVE	CYT	CYT
20	STM14_4624	sugar phosphatase	STM3831	yidA	Cyt	1.5	-0.5	-0.5	-0.5	EXCLUSIVE	CYT	CYT
20	STM14_4939	glycerol dehydrogenase	STM4108	gldA	Cyt	1.5	-0.5	-0.5	-0.5	EXCLUSIVE	CYT	CYT
20	STM14_4917	ribonuclease activity regulator protein RraA	STM4089	menG	Cyt	1.5	-0.5	-0.5	-0.5	EXCLUSIVE	CYT	CYT
20	STM14_4920	ATP-dependent protease peptidase subunit	STM4092	hslV	Cyt	1.5	-0.5	-0.5	-0.5	EXCLUSIVE	CYT	CYT
20	STM14_4936	hydroperoxidase	STM4106	katG	Cyt	1.5	-0.5	-0.5	-0.5	EXCLUSIVE	CYT	CYT
20	STM14_4656	D-fructose-6-phosphate amidotransferase	STM3861	glmS	Cyt	1.5	-0.5	-0.5	-0.5	EXCLUSIVE	CYT	CYT
20	STM14_4820	glutamine synthetase	STM4007	glnA	Cyt	1.5	-0.5	-0.5	-0.5	EXCLUSIVE	CYT	CYT
20	STM14_5358	ornithine carbamoyltransferase	STM4465		Cyt	1.5	-0.5	-0.5	-0.5	EXCLUSIVE	CYT	CYT
20	STM14_5371	valyl-tRNA synthetase	STM4475	valS	Cyt	1.5	-0.5	-0.5	-0.5	EXCLUSIVE	CYT	CYT
20	STM14_4804	putative cytoplasmic protein	STM3995	yihD	Cyt	1.5	-0.5	-0.5	-0.5	EXCLUSIVE	CYT	CYT
20	STM14_4694	hypothetical protein	STM3898	yifE	Cyt	1.5	-0.5	-0.5	-0.5	EXCLUSIVE	CYT	CYT
20	STM14_4713	thioredoxin	STM3915	trxA	Cyt	1.5	-0.5	-0.5	-0.5	EXCLUSIVE	CYT	CYT
20	STM14_4774	uridine phosphorylase	STM3968	udp	Cyt	1.5	-0.5	-0.5	-0.5	EXCLUSIVE	CYT	CYT
20	STM14_4327	glutathione reductase	STM3597	gor	Cyt	1.5	-0.5	-0.5	-0.5	EXCLUSIVE	CYT	CYT
20	STM14_4121	30S ribosomal protein S13	STM3418	rpsM	Cyt	1.5	-0.5	-0.5	-0.5	EXCLUSIVE	CYT	CYT
20	STM14_4130	30S ribosomal subunit protein S14	STM3427.S	rpsN	Cyt	1.5	-0.5	-0.5	-0.5	EXCLUSIVE	CYT	CYT
20	STM14_4132	50S ribosomal protein L24	STM3429	rplX	Cyt	1.5	-0.5	-0.5	-0.5	EXCLUSIVE	CYT	CYT
20	STM14_4083	DNA-binding protein Fis	STM3385	fis	Cyt	1.5	-0.5	-0.5	-0.5	EXCLUSIVE	CYT	CYT
20	STM14_3971	hypothetical protein	STM3288	yhbC	Cyt	1.5	-0.5	-0.5	-0.5	EXCLUSIVE	CYT	CYT
20	STM14_3977	phosphoglucosamine mutase	STM3294	glmM	Cyt	1.5	-0.5	-0.5	-0.5	EXCLUSIVE	CYT	CYT
20	STM14_4076	acetyl-CoA carboxylase biotin carboxyl carrier protein subunit	STM3379	accB	Cyt	1.5	-0.5	-0.5	-0.5	EXCLUSIVE	CYT	CYT
20	STM14_4134	30S ribosomal protein S17	STM3431	rpsQ	Cyt	1.5	-0.5	-0.5	-0.5	EXCLUSIVE	CYT	CYT
20	STM14_4199	shikimate kinase I	STM3487	aroK	Cyt	1.5	-0.5	-0.5	-0.5	EXCLUSIVE	CYT	CYT
20	STM14_4228	putative DNA uptake protein	STM3511	yhgI	Cyt	1.5	-0.5	-0.5	-0.5	EXCLUSIVE	CYT	CYT
20	STM14_4260	aspartate-semialdehyde dehydrogenase	STM3539	asd	Cyt	1.5	-0.5	-0.5	-0.5	EXCLUSIVE	CYT	CYT
20	STM14_4195	ribulose-phosphate 3-epimerase	STM3483	rpe	Cyt	1.5	-0.5	-0.5	-0.5	EXCLUSIVE	CYT	CYT
20	STM14_4136	50S ribosomal protein L16	STM3433	rplP	Cyt	1.5	-0.5	-0.5	-0.5	EXCLUSIVE	CYT	CYT
20	STM14_4152	30S ribosomal protein S12	STM3448	rpsL	Cyt	1.5	-0.5	-0.5	-0.5	EXCLUSIVE	CYT	CYT
20	STM14_4193	tryptophanyl-tRNA synthetase	STM3481	trpS	Cyt	1.5	-0.5	-0.5	-0.5	EXCLUSIVE	CYT	CYT
20	STM14_1337	hypothetical protein	STM1168	yceH	Unknown	1.5	-0.5	-0.5	-0.5	EXCLUSIVE	CYT	CYT
20	STM14_2186	putative cytoplasmic protein	STM1809		Unknown	1.5	-0.5	-0.5	-0.5	EXCLUSIVE	CYT	CYT
20	STM14_2707	S-formylglutathione hydrolase	STM2194	yeiG	Unknown	1.5	-0.5	-0.5	-0.5	EXCLUSIVE	CYT	CYT
20	STM14_1012	putative glutathione S-transferase	STM0862	yliJ	Unknown	1.5	-0.5	-0.5	-0.5	EXCLUSIVE	CYT	CYT
20	STM14_0570	hypothetical protein	STM0485	ybaB	Unknown	1.5	-0.5	-0.5	-0.5	EXCLUSIVE	CYT	CYT
20	STM14_0674	dihydropteridine reductase	STM0578	nfnB	Unknown	1.5	-0.5	-0.5	-0.5	EXCLUSIVE	CYT	CYT
20	STM14_0452	hypothetical protein	STM0383	yaiB	Unknown	1.5	-0.5	-0.5	-0.5	EXCLUSIVE	CYT	CYT
20	STM14_2939	putative cytoplasmic protein	STM2390	yfcZ	Unknown	1.5	-0.5	-0.5	-0.5	EXCLUSIVE	CYT	CYT
20	STM14_4493	deoxyuridine 5'-triphosphate nucleotidohydrolase	STM3731	dut	Unknown	1.5	-0.5	-0.5	-0.5	EXCLUSIVE	CYT	CYT
20	STM14_4814	hypothetical protein	STM4003	yihI	Unknown	1.5	-0.5	-0.5	-0.5	EXCLUSIVE	CYT	CYT
20	STM14_5449	putative PTS permease	STM4535		Unknown	1.5	-0.5	-0.5	-0.5	EXCLUSIVE	CYT	CYT
20	STM14_4915	putative cytoplasmic protein	STM4088	yiiU	Unknown	1.5	-0.5	-0.5	-0.5	EXCLUSIVE	CYT	CYT
20	STM14_3681	putative global regulator	STM3048	ygfZ	Unknown	1.5	-0.5	-0.5	-0.5	EXCLUSIVE	CYT	CYT
20	STM14_4331	putative phosphosugar isomerase	STM3601		Unknown	1.5	-0.5	-0.5	-0.5	EXCLUSIVE	CYT	CYT
20	STM14_4348	ketodeoxygluconokinase	STM3612	kdgK	Unknown	1.5	-0.5	-0.5	-0.5	EXCLUSIVE	CYT	CYT
20	STM14_5473	16S ribosomal RNA m2G1207 methyltransferase	STM4556	rsmC	Peri	1.5	-0.5	-0.5	-0.5	EXCLUSIVE	CYT	CYT
20	STM14_5103	quinone oxidoreductase, NADPH-dependent	STM4245	qor	Cyt	1.5	-0.5	-0.5	-0.5	EXCLUSIVE	CYT	CYT
20	STM14_5114	single-strand DNA-binding protein	STM4256	ssb	Cyt	1.5	-0.5	-0.5	-0.5	EXCLUSIVE	CYT	CYT
20	STM14_5214	elongation factor P	STM4334	efp	Cyt	1.5	-0.5	-0.5	-0.5	EXCLUSIVE	CYT	CYT
20	STM14_4975	pantothenate kinase	STM4139	coaA	Cyt	1.5	-0.5	-0.5	-0.5	EXCLUSIVE	CYT	CYT
20	STM14_5373	leucyl aminopeptidase	STM4477	pepA	Cyt	1.5	-0.5	-0.5	-0.5	EXCLUSIVE	CYT	CYT
20	STM14_5430	putative NAD-dependent aldehyde dehydrogenase	STM4519		Cyt	1.5	-0.5	-0.5	-0.5	EXCLUSIVE	CYT	CYT
20	STM14_4958	argininosuccinate lyase	STM4123	argH	Cyt	1.5	-0.5	-0.5	-0.5	EXCLUSIVE	CYT	CYT
20	STM14_5250	exoribonuclease R	STM4368	vacB	Cyt	1.5	-0.5	-0.5	-0.5	EXCLUSIVE	CYT	CYT
20	STM14_5506	phosphoglycerate mutase	STM4585	gpmB	Cyt	1.5	-0.5	-0.5	-0.5	EXCLUSIVE	CYT	CYT
20	STM14_0898	aldose 1-epimerase	STM0773	galM	Peri	1.5	-0.5	-0.5	-0.5	EXCLUSIVE	CYT	CYT
20	STM14_1729	superoxide dismutase	STM1431	sodB	Peri	1.5	-0.5	-0.5	-0.5	EXCLUSIVE	CYT	CYT
20	STM14_5489	phosphopentomutase	STM4569	deoB	Cyt	1.5	-0.5	-0.5	-0.5	EXCLUSIVE	CYT	CYT
20	STM14_5277	30S ribosomal protein S18	STM4393	rpsR	Cyt	1.5	-0.5	-0.5	-0.5	EXCLUSIVE	CYT	CYT
20	STM14_5301	inorganic pyrophosphatase	STM4414	ppa	Cyt	1.5	-0.5	-0.5	-0.5	EXCLUSIVE	CYT	CYT
20	STM14_5487	deoxyribose-phosphate aldolase	STM4567	deoC	Cyt	1.5	-0.5	-0.5	-0.5	EXCLUSIVE	CYT	CYT
20	STM14_2233	putative solute/DNA competence effector	STM1846	proQ	Cyt	1.5	-0.5	-0.5	-0.5	EXCLUSIVE	CYT	CYT
20	STM14_2292	glucose-6-phosphate 1-dehydrogenase	STM1886	zwf	Cyt	1.5	-0.5	-0.5	-0.5	EXCLUSIVE	CYT	CYT
20	STM14_2310	hypothetical protein	STM1899	yebC	Cyt	1.5	-0.5	-0.5	-0.5	EXCLUSIVE	CYT	CYT
20	STM14_2220	cold shock-like protein CspC	STM1837	cspC	Cyt	1.5	-0.5	-0.5	-0.5	EXCLUSIVE	CYT	CYT
20	STM14_2094	putative catalase	STM1731		Cyt	1.5	-0.5	-0.5	-0.5	EXCLUSIVE	CYT	CYT
20	STM14_2585	CDP glucose 4,6-dehydratase	STM2091	rfbG	Cyt	1.5	-0.5	-0.5	-0.5	EXCLUSIVE	CYT	CYT
20	STM14_2195	cell division topological specificity factor MinE	STM1816	minE	Cyt	1.5	-0.5	-0.5	-0.5	EXCLUSIVE	CYT	CYT
20	STM14_2322	arginyl-tRNA synthetase	STM1909	argS	Cyt	1.5	-0.5	-0.5	-0.5	EXCLUSIVE	CYT	CYT
20	STM14_2804	DNA gyrase subunit A	STM2272	gyrA	Cyt	1.5	-0.5	-0.5	-0.5	EXCLUSIVE	CYT	CYT
20	STM14_2845	naphthoate synthase	STM2307	menB	Cyt	1.5	-0.5	-0.5	-0.5	EXCLUSIVE	CYT	CYT
20	STM14_2918	erythronate-4-phosphate dehydrogenase	STM2370	pdxB	Cyt	1.5	-0.5	-0.5	-0.5	EXCLUSIVE	CYT	CYT
20	STM14_3075	bifunctional GMP synthase/glutamine amidotransferase protein	STM2510	guaA	Cyt	1.5	-0.5	-0.5	-0.5	EXCLUSIVE	CYT	CYT
20	STM14_2548	hypothetical protein	STM2059	yeeX	Cyt	1.5	-0.5	-0.5	-0.5	EXCLUSIVE	CYT	CYT
20	STM14_3050	phosphoribosylaminoimidazole-succinocarboxamide synthase	STM2487	purC	Cyt	1.5	-0.5	-0.5	-0.5	EXCLUSIVE	CYT	CYT
20	STM14_3052	dihydrodipicolinate synthase	STM2489	dapA	Cyt	1.5	-0.5	-0.5	-0.5	EXCLUSIVE	CYT	CYT
20	STM14_2093	putative cytoplasmic protein	STM1730	yciE	Cyt	1.5	-0.5	-0.5	-0.5	EXCLUSIVE	CYT	CYT
20	STM14_2146	peptide chain release factor 1	STM1776	prfA	Cyt	1.5	-0.5	-0.5	-0.5	EXCLUSIVE	CYT	CYT
20	STM14_2564	putative dehydratase	STM2070	yeeZ	Cyt	1.5	-0.5	-0.5	-0.5	EXCLUSIVE	CYT	CYT
20	STM14_2521	precorrin-8X methylmutase	STM2033	cbiC	Cyt	1.5	-0.5	-0.5	-0.5	EXCLUSIVE	CYT	CYT
20	STM14_2142	2-dehydro-3-deoxyphosphooctonate aldolase	STM1772	kdsA	Cyt	1.5	-0.5	-0.5	-0.5	EXCLUSIVE	CYT	CYT
20	STM14_1407	putative cytoplasmic protein	STM1229	ycfD	Cyt	1.5	-0.5	-0.5	-0.5	EXCLUSIVE	CYT	CYT
20	STM14_1563	aldose 1-epimerase	STM1289	yeaD	Cyt	1.5	-0.5	-0.5	-0.5	EXCLUSIVE	CYT	CYT
20	STM14_2118	UTP--glucose-1-phosphate uridylyltransferase subunit GalU	STM1752	galU	Cyt	1.5	-0.5	-0.5	-0.5	EXCLUSIVE	CYT	CYT
20	STM14_1748	pyridoxamine kinase	STM1450	pdxY	Cyt	1.5	-0.5	-0.5	-0.5	EXCLUSIVE	CYT	CYT
20	STM14_2056	exoribonuclease II	STM1702	rnb	Cyt	1.5	-0.5	-0.5	-0.5	EXCLUSIVE	CYT	CYT
20	STM14_2070	aconitate hydratase	STM1712	acnA	Cyt	1.5	-0.5	-0.5	-0.5	EXCLUSIVE	CYT	CYT
20	STM14_2092	putative cytoplasmic protein	STM1729	yciF	Cyt	1.5	-0.5	-0.5	-0.5	EXCLUSIVE	CYT	CYT
20	STM14_1891	alcohol dehydrogenase	STM1567	adhP	Cyt	1.5	-0.5	-0.5	-0.5	EXCLUSIVE	CYT	CYT
20	STM14_1769	mannose-6-phosphate isomerase	STM1467	manA	Cyt	1.5	-0.5	-0.5	-0.5	EXCLUSIVE	CYT	CYT
20	STM14_1772	fumarate hydratase	STM1469	fumC	Cyt	1.5	-0.5	-0.5	-0.5	EXCLUSIVE	CYT	CYT
20	STM14_1881	putative glycosyl hydrolase	STM1558		Cyt	1.5	-0.5	-0.5	-0.5	EXCLUSIVE	CYT	CYT
20	STM14_3701	ribose-5-phosphate isomerase A	STM3063	rpiA	Cyt	1.5	-0.5	-0.5	-0.5	EXCLUSIVE	CYT	CYT
20	STM14_3708	fructose-bisphosphate aldolase	STM3068	fba	Cyt	1.5	-0.5	-0.5	-0.5	EXCLUSIVE	CYT	CYT
20	STM14_3720	agmatinase	STM3078	speB	Cyt	1.5	-0.5	-0.5	-0.5	EXCLUSIVE	CYT	CYT
20	STM14_3695	proline aminopeptidase P II	STM3058	pepP	Cyt	1.5	-0.5	-0.5	-0.5	EXCLUSIVE	CYT	CYT
20	STM14_4028	N-acetylmannosamine-6-phosphate 2-epimerase	STM3337	nanE	Cyt	1.5	-0.5	-0.5	-0.5	EXCLUSIVE	CYT	CYT
20	STM14_4033	stringent starvation protein A	STM3342	sspA	Cyt	1.5	-0.5	-0.5	-0.5	EXCLUSIVE	CYT	CYT
20	STM14_3689	glycine cleavage system aminomethyltransferase T	STM3055	gcvT	Cyt	1.5	-0.5	-0.5	-0.5	EXCLUSIVE	CYT	CYT
20	STM14_3739	glutathione synthetase	STM3095	gshB	Cyt	1.5	-0.5	-0.5	-0.5	EXCLUSIVE	CYT	CYT
20	STM14_4390	3-methyl-adenine DNA glycosylase I	STM3642	tag	Cyt	1.5	-0.5	-0.5	-0.5	EXCLUSIVE	CYT	CYT
20	STM14_4464	phosphoglyceromutase	STM3704	pmgI	Cyt	1.5	-0.5	-0.5	-0.5	EXCLUSIVE	CYT	CYT
20	STM14_4469	L-threonine 3-dehydrogenase	STM3708	tdh	Cyt	1.5	-0.5	-0.5	-0.5	EXCLUSIVE	CYT	CYT
20	STM14_3886	30S ribosomal protein S21	STM3209	rpsU	Cyt	1.5	-0.5	-0.5	-0.5	EXCLUSIVE	CYT	CYT
20	STM14_3823	oxidoreductase	STM3157	yghA	Cyt	1.5	-0.5	-0.5	-0.5	EXCLUSIVE	CYT	CYT
20	STM14_3832	2,5-diketo-D-gluconate reductase A	STM3165	dkgA	Cyt	1.5	-0.5	-0.5	-0.5	EXCLUSIVE	CYT	CYT
20	STM14_3869	3,4-dihydroxy-2-butanone 4-phosphate synthase	STM3195	ribB	Cyt	1.5	-0.5	-0.5	-0.5	EXCLUSIVE	CYT	CYT
20	STM14_3988	GTPase ObgE	STM3301	obgE	Cyt	1.5	-0.5	-0.5	-0.5	EXCLUSIVE	CYT	CYT
20	STM14_2989	phosphohistidinoprotein-hexose phosphotransferase component of PTS system (Hpr)	STM2431	ptsH	Cyt	1.5	-0.5	-0.5	-0.5	EXCLUSIVE	CYT	CYT
20	STM14_3004	putative iron-dependent peroxidase	STM2446		Cyt	1.5	-0.5	-0.5	-0.5	EXCLUSIVE	CYT	CYT
20	STM14_3033	transaldolase A	STM2473	talA	Cyt	1.5	-0.5	-0.5	-0.5	EXCLUSIVE	CYT	CYT
20	STM14_2985	cysteine synthase A	STM2430	cysK	Cyt	1.5	-0.5	-0.5	-0.5	EXCLUSIVE	CYT	CYT
20	STM14_2933	chorismate synthase	STM2384	aroC	Cyt	1.5	-0.5	-0.5	-0.5	EXCLUSIVE	CYT	CYT
20	STM14_2956	glucokinase	STM2403	glk	Cyt	1.5	-0.5	-0.5	-0.5	EXCLUSIVE	CYT	CYT
20	STM14_2969	glutamyl-tRNA synthetase	STM2415	gltX	Cyt	1.5	-0.5	-0.5	-0.5	EXCLUSIVE	CYT	CYT
20	STM14_3098	nucleoside diphosphate kinase	STM2526	ndk	Cyt	1.5	-0.5	-0.5	-0.5	EXCLUSIVE	CYT	CYT
20	STM14_3429	D-arabinose 5-phosphate isomerase	STM2838.S	gutQ	Cyt	1.5	-0.5	-0.5	-0.5	EXCLUSIVE	CYT	CYT
20	STM14_3578	putative nucleotide binding protein	STM2969	ygdH	Cyt	1.5	-0.5	-0.5	-0.5	EXCLUSIVE	CYT	CYT
20	STM14_3984	transcription elongation factor GreA	STM3299	greA	Cyt	1.5	-0.5	-0.5	-0.5	EXCLUSIVE	CYT	CYT
20	STM14_3377	DNA binding protein, nucleoid-associated	STM2799	stpA	Cyt	1.5	-0.5	-0.5	-0.5	EXCLUSIVE	CYT	CYT
20	STM14_3266	translation inhibitor protein RaiA	STM2665	yfiA	Cyt	1.5	-0.5	-0.5	-0.5	EXCLUSIVE	CYT	CYT
20	STM14_3279	30S ribosomal protein S16	STM2676	rpsP	Cyt	1.5	-0.5	-0.5	-0.5	EXCLUSIVE	CYT	CYT
20	STM14_3286	heat shock protein GrpE	STM2681	grpE	Cyt	1.5	-0.5	-0.5	-0.5	EXCLUSIVE	CYT	CYT
20	STM14_3106	3-mercaptopyruvate sulfurtransferase	STM2533	sseA	Unknown/Multiple Localization	1.5	-0.5	-0.5	-0.5	EXCLUSIVE	CYT	CYT
20	STM14_1080	thioredoxin reductase	STM0958	trxB	Unknown/Multiple Localization	1.5	-0.5	-0.5	-0.5	EXCLUSIVE	CYT	CYT
20	STM14_0418	DNA restriction enzyme	STM0358.S	res	Unknown/Multiple Localization	1.5	-0.5	-0.5	-0.5	EXCLUSIVE	CYT	CYT
20	STM14_4878	superoxide dismutase	STM4055	sodA	Unknown/Multiple Localization	1.5	-0.5	-0.5	-0.5	EXCLUSIVE	CYT	CYT
20	STM14_0007	transaldolase B	STM0007	talB	Cyt	1.49711	-0.542908	-0.411294	-0.542908	NOT	CYT	CYT
20	STM14_0260	ribosome recycling factor	STM0219	frr	Cyt	1.49468	-0.557717	-0.379248	-0.557717	NOT	CYT	CYT
20	STM14_0534	transcriptional regulator HU subunit beta	STM0451	hupB	Cyt	1.48724	-0.460957	-0.356589	-0.669692	NOT	CYT	CYT
20	STM14_0707	alkyl hydroperoxide reductase subunit C	STM0608	ahpC	Cyt	1.48898	-0.410752	-0.410752	-0.667472	NOT	CYT	CYT
20	STM14_4215	phosphoenolpyruvate carboxykinase	STM3500	pckA	Cyt	1.49526	-0.44226	-0.44226	-0.610741	NOT	CYT	CYT
20	STM14_0857	succinyl-CoA synthetase subunit beta	STM0738	sucC	Cyt	1.49271	-0.376946	-0.497569	-0.618192	NOT	CYT	CYT
21	STM14_1111	integration host factor subunit beta	STM0982	ihfB	Cyt	1.49452	-0.377404	-0.558558	-0.558558	NOT	CYT	CYT
21	STM14_2575	6-phosphogluconate dehydrogenase	STM2081	gnd	Cyt	1.49513	-0.384461	-0.555332	-0.555332	NOT	CYT	CYT
21	STM14_1672	pyruvate kinase	STM1378	pykF	Extra	1.49552	-0.389244	-0.553136	-0.553136	NOT	CYT	CYT
21	STM14_3687	glycine dehydrogenase	STM3053	gcvP	Cyt	1.49677	-0.406099	-0.545333	-0.545333	NOT	CYT	CYT
21	STM14_3276	50S ribosomal protein L19	STM2673	rplS	Cyt	1.49585	-0.397631	-0.574356	-0.523864	NOT	CYT	CYT
21	STM14_0574	adenylate kinase	STM0488	adk	Cyt	1.49292	-0.360359	-0.566279	-0.566279	NOT	CYT	CYT
21	STM14_3717	transketolase	STM3076	tktA	Unknown	1.48878	-0.323649	-0.582568	-0.582568	NOT	CYT	CYT
21	STM14_5075	glucose-6-phosphate isomerase	STM4221	pgi	Cyt	1.46301	-0.175562	-0.643726	-0.643726	NOT	CYT	CYT
21	STM14_2296	pyruvate kinase	STM1888	pykA	Cyt	1.46571	-0.187912	-0.638899	-0.638899	NOT	CYT	CYT
21	STM14_1416	isocitrate dehydrogenase	STM1238	icdA	Cyt	1.47029	-0.210042	-0.630126	-0.630126	NOT	CYT	CYT
21	STM14_5351	putative translation initiation inhibitor	STM4458	yjgF	Cyt	1.47029	-0.210042	-0.630126	-0.630126	NOT	CYT	CYT
21	STM14_0858	succinyl-CoA synthetase subunit alpha	STM0739	sucD	Cyt	1.47966	-0.261116	-0.609272	-0.609272	NOT	CYT	CYT
21	STM14_5248	adenylosuccinate synthetase	STM4366	purA	Cyt	1.48131	-0.271226	-0.605043	-0.605043	NOT	CYT	CYT
21	STM14_2749	50S ribosomal protein L25	STM2224	rplY	Unknown	1.48182	-0.274411	-0.603703	-0.603703	NOT	CYT	CYT
21	STM14_2116	global DNA-binding transcriptional dual regulator H-NS	STM1751	hns	Cyt	1.48033	-0.274136	-0.657925	-0.548271	NOT	CYT	CYT
21	STM14_5206	co-chaperonin GroES	STM4329	groES	Cyt	1.46571	-0.338241	-0.789228	-0.338241	NOT	CYT	CYT
22	STM14_5011	transcriptional regulator HU subunit alpha	STM4170	hupA	Cyt	1.4725	-0.243485	-0.521753	-0.707265	NOT	CYT	CYT
22	STM14_4124	50S ribosomal protein L15	STM3421	rplO	Cyt	1.48039	-0.296078	-0.493464	-0.690849	NOT	CYT	CYT
22	STM14_5275	30S ribosomal protein S6	STM4391	rpsF	Cyt	1.47027	-0.265131	-0.457953	-0.747187	NOT	CYT	CYT
22	STM14_4151	30S ribosomal protein S7	STM3447	rpsG	Unknown	1.47882	-0.324619	-0.432825	-0.721375	NOT	CYT	CYT
22	STM14_4490	50S ribosomal protein L28	STM3728	rpmB	Cyt	1.46571	-0.338241	-0.338241	-0.789228	NOT	CYT	CYT
22	STM14_1565	glyceraldehyde-3-phosphate dehydrogenase	STM1290	gapA	Cyt	1.42747	-0.099591	-0.475824	-0.852056	NOT	CYT	CYT
23	STM14_0258	elongation factor Ts	STM0217	tsf	Cyt	1.42705	-0.049897	-0.608743	-0.768414	NOT	CYT	CYT
23	STM14_5419	isoaspartyl dipeptidase	STM4512	iadA	Cyt	1.44743	-0.11134	-0.668043	-0.668043	NOT	CYT	CYT
23	STM14_0899	galactokinase	STM0774	galK	Cyt	1.43763	-0.075665	-0.680985	-0.680985	NOT	CYT	CYT
23	STM14_2353	ferritin	STM1935	ftn	Cyt	1.43763	-0.075665	-0.680985	-0.680985	NOT	CYT	CYT
23	STM14_2642	fructose-bisphosphate aldolase	STM2141	fbaB	Unknown	1.43763	-0.075665	-0.680985	-0.680985	NOT	CYT	CYT
23	STM14_5454	putative glucosamine-fructose-6-phosphate aminotransferase	STM4540.S		Cyt	1.43763	-0.075665	-0.680985	-0.680985	NOT	CYT	CYT
23	STM14_4146	bacterioferritin, iron storage and detoxification protein	STM3443	bfr	Cyt	1.43763	-0.075665	-0.680985	-0.680985	NOT	CYT	CYT
23	STM14_2030	thiol peroxidase	STM1682	tpx	Peri	1.431	-0.0529999	-0.688999	-0.688999	NOT	CYT	CYT
23	STM14_3672	lysyl-tRNA synthetase	STM3040	lysS	Cyt	1.42728	-0.0407795	-0.693252	-0.693252	NOT	CYT	CYT
23	STM14_0476	putative thiol-alkyl hydroperoxide reductase	STM0402		Cyt	1.42491	-0.0331375	-0.695888	-0.695888	NOT	CYT	CYT
23	STM14_0366	phosphoheptose isomerase	STM0310	gmhA	Cyt	1.41421	0	-0.707107	-0.707107	NOT	CYT	CYT
23	STM14_4959	DNA-binding transcriptional regulator OxyR	STM4125	oxyR	Cyt	1.41421	0	-0.707107	-0.707107	NOT	CYT	CYT
23	STM14_4141	50S ribosomal protein L23	STM3438	rplW	Cyt	1.41421	0	-0.707107	-0.707107	NOT	CYT	CYT
23	STM14_3031	malic enzyme	STM2472	maeB	Cyt	1.41421	0	-0.707107	-0.707107	NOT	CYT	CYT
23	STM14_1132	asparaginyl-tRNA synthetase	STM1000	asnC	Cyt	1.40516	0.0265124	-0.715834	-0.715834	NOT	CYT	CYT
23	STM14_4990	DNA-directed RNA polymerase subunit beta	STM4153	rpoB	Cyt	1.40884	0.0124676	-0.760522	-0.660781	NOT	CYT	CYT
23	STM14_4117	50S ribosomal protein L17	STM3414	rplQ	Cyt	1.3568	0.150756	-0.753778	-0.753778	NOT	CYT	CYT
23	STM14_4119	30S ribosomal protein S4	STM3416	rpsD	Cyt	1.36047	0.142139	-0.751305	-0.751305	NOT	CYT	CYT
23	STM14_1742	transcriptional regulator SlyA	STM1444	slyA	Cyt	1.37542	0.105802	-0.740613	-0.740613	NOT	CYT	CYT
23	STM14_1731	hypothetical protein	STM1433	ydhD	Unknown	1.37542	0.105802	-0.740613	-0.740613	NOT	CYT	CYT
23	STM14_3970	transcription elongation factor NusA	STM3287	nusA	Cyt	1.37542	0.105802	-0.740613	-0.740613	NOT	CYT	CYT
23	STM14_5207	chaperonin GroEL	STM4330	groEL	Cyt	1.37716	0.100579	-0.71179	-0.765947	NOT	CYT	CYT
23	STM14_3243	autonomous glycyl radical cofactor GrcA	STM2646	yfiD	Cyt	1.38602	0.0756009	-0.680408	-0.781209	NOT	CYT	CYT
23	STM14_3709	phosphoglycerate kinase	STM3069	pgk	Cyt	1.374	0.0958605	-0.628419	-0.841442	NOT	CYT	CYT
23	STM14_5361	arginine deiminase	STM4467		Cyt	1.31747	0.230034	-0.690101	-0.857398	NOT	CYT	CYT
23	STM14_1624	phenylalanyl-tRNA synthetase subunit alpha	STM1337	pheS	Cyt	1.30558	0.261116	-0.783349	-0.783349	NOT	CYT	CYT
23	STM14_5490	purine nucleoside phosphorylase	STM4570	deoD	Cyt	1.30558	0.261116	-0.783349	-0.783349	NOT	CYT	CYT
23	STM14_1991	D-lactate dehydrogenase	STM1647	ldhA	Cyt	1.30558	0.261116	-0.783349	-0.783349	NOT	CYT	CYT
23	STM14_1334	glutaredoxin 2	STM1165	grxB	Cyt	1.30558	0.261116	-0.783349	-0.783349	NOT	CYT	CYT
23	STM14_1299	putative oxidoreductase	STM1135	ycdW	Cyt	1.30558	0.261116	-0.783349	-0.783349	NOT	CYT	CYT
23	STM14_4140	50S ribosomal protein L2	STM3437	rplB	Cyt	1.30873	0.254475	-0.79978	-0.763426	NOT	CYT	CYT
23	STM14_4461	preprotein translocase subunit SecB	STM3701	secB	Cyt	1.33395	0.202113	-0.768029	-0.768029	NOT	CYT	CYT
23	STM14_1620	translation initiation factor IF-3	STM1334.c	infC	Cyt	1.34597	0.175562	-0.760767	-0.760767	NOT	CYT	CYT
23	STM14_1099	pyruvate formate lyase I	STM0973	pflB	Cyt	1.34172	0.183155	-0.805031	-0.719842	NOT	CYT	CYT
23	STM14_4127	50S ribosomal protein L18	STM3424	rplR	Cyt	1.35226	0.150251	-0.85142	-0.651086	NOT	CYT	CYT
23	STM14_2991	glucose-specific PTS system component	STM2433	crr	Cyt	1.2872	0.290659	-0.871978	-0.705887	NOT	CYT	CYT
24	STM14_4052	malate dehydrogenase	STM3359	mdh	Unknown/Multiple Localization	1.29272	0.206835	-0.465379	-1.03418	NOT	CYT	CYT
24	STM14_4125	50S ribosomal protein L30	STM3422	rpmD	Cyt	1.1619	0.387298	-0.387298	-1.1619	NOT	CYT	CYT
25	STM14_4135	50S ribosomal protein L29	STM3432	rpmC	Cyt	1.24074	0.351852	-0.611111	-0.981481	NOT	CYT	CYT
25	STM14_5202	aspartate ammonia-lyase	STM4326	aspA	Cyt	1.24454	0.354589	-0.646603	-0.952523	NOT	CYT	CYT
25	STM14_4120	30S ribosomal protein S11	STM3417	rpsK	Cyt	1.17851	0.471405	-0.707107	-0.942809	NOT	CYT	CYT
25	STM14_4989	50S ribosomal protein L7/L12	STM4152	rplL	Unknown/Multiple Localization	1.17498	0.483814	-0.76028	-0.898513	NOT	CYT	CYT
25	STM14_4150	elongation factor G	STM3446	fusA	Cyt	1.19719	0.450652	-0.769295	-0.878544	NOT	CYT	CYT
25	STM14_0183	pyruvate dehydrogenase subunit E1	STM0152	aceE	Cyt	1.20325	0.441698	-0.77678	-0.868166	NOT	CYT	CYT
25	STM14_2584	CDP-6-deoxy-D-xylo-4-hexulose-3-dehydrase	STM2090	rfbH	Cyt	1.26997	0.329252	-0.799613	-0.799613	NOT	CYT	CYT
25	STM14_0251	hypothetical protein	STM0211	yaeH	Cyt	1.26179	0.344124	-0.802955	-0.802955	NOT	CYT	CYT
25	STM14_4142	50S ribosomal protein L4	STM3439	rplD	Unknown	1.26179	0.344124	-0.802955	-0.802955	NOT	CYT	CYT
25	STM14_0855	alpha-ketoglutarate decarboxylase	STM0736	sucA	Cyt	1.26179	0.344124	-0.802955	-0.802955	NOT	CYT	CYT
25	STM14_4903	aldolase	STM4078	yneB	Cyt	1.25611	0.354286	-0.805196	-0.805196	NOT	CYT	CYT
25	STM14_1770	fumarase A	STM1468	fumA	Cyt	1.24874	0.367277	-0.808008	-0.808008	NOT	CYT	CYT
25	STM14_4320	universal stress protein A	STM3591	uspA	Cyt	1.24874	0.367277	-0.808008	-0.808008	NOT	CYT	CYT
25	STM14_4118	DNA-directed RNA polymerase subunit alpha	STM3415	rpoA	Cyt	1.2395	0.381385	-0.858116	-0.76277	NOT	CYT	CYT
25	STM14_1749	glutathionine S-transferase	STM1451	gst	Cyt	1.23882	0.384461	-0.81164	-0.81164	NOT	CYT	CYT
25	STM14_1128	aromatic amino acid aminotransferase	STM0998	aspC	Cyt	1.2347	0.391491	-0.813096	-0.813096	NOT	CYT	CYT
25	STM14_4137	30S ribosomal protein S3	STM3434	rpsC	Cyt	1.2347	0.391491	-0.813096	-0.813096	NOT	CYT	CYT
25	STM14_0190	bifunctional aconitate hydratase 2/2-methylisocitrate dehydratase	STM0158	acnB	Cyt	1.23245	0.395313	-0.81388	-0.81388	NOT	CYT	CYT
25	STM14_0259	uridylate kinase	STM0218	pyrH	Unknown	1.22474	0.408248	-0.816497	-0.816497	NOT	CYT	CYT
25	STM14_0253	2,3,4,5-tetrahydropyridine-2-carboxylate N-succinyltransferase	STM0213	dapD	Cyt	1.16667	0.5	-0.833333	-0.833333	NOT	CYT	CYT
25	STM14_1723	riboflavin synthase subunit alpha	STM1426	ribE	Cyt	1.16667	0.5	-0.833333	-0.833333	NOT	CYT	CYT
25	STM14_5086	maltose/maltodextrin transporter ATP-binding protein	STM4230	malK	IM	1.16667	0.5	-0.833333	-0.833333	NOT	CYT	CYT
25	STM14_4407	glycyl-tRNA synthetase subunit alpha	STM3656	glyQ	Cyt	1.16667	0.5	-0.833333	-0.833333	NOT	CYT	CYT
25	STM14_2228	putative transcriptional repressor	STM1842	kdgR	Cyt	1.16667	0.5	-0.833333	-0.833333	NOT	CYT	CYT
25	STM14_4471	ADP-L-glycero-D-mannoheptose-6-epimerase	STM3710	rfaD	Unknown	1.16667	0.5	-0.833333	-0.833333	NOT	CYT	CYT
25	STM14_0013	molecular chaperone DnaK	STM0012	dnaK	Cyt	1.16021	0.509627	-0.83492	-0.83492	NOT	CYT	CYT/IM
25	STM14_2053	enoyl-(acyl carrier protein) reductase	STM1700	fabI	IM	1.14374	0.533745	-0.838742	-0.838742	NOT	CYT	CYT/IM
25	STM14_0284	prolyl-tRNA synthetase	STM0242	proS	Cyt	1.13681	0.543693	-0.840254	-0.840254	NOT	CYT	CYT/IM
25	STM14_2153	ribose-phosphate pyrophosphokinase	STM1780	prsA	Cyt	1.13347	0.548454	-0.840963	-0.840963	NOT	CYT	CYT/IM
25	STM14_5173	fumarase B	STM4300	fumB	Cyt	1.1239	0.561951	-0.842927	-0.842927	NOT	CYT	CYT/IM
25	STM14_0856	dihydrolipoamide acetyltransferase	STM0737	sucB	Cyt	1.1239	0.561951	-0.842927	-0.842927	NOT	CYT	CYT/IM
25	STM14_3688	glycine cleavage system protein H	STM3054	gcvH	Unknown	1.1239	0.561951	-0.842927	-0.842927	NOT	CYT	CYT/IM
25	STM14_4987	50S ribosomal protein L1	STM4150	rplA	Cyt	1.13811	0.540313	-0.793226	-0.885194	NOT	CYT	CYT/IM
25	STM14_0529	trigger factor	STM0447	tig	Cyt	1.13198	0.54944	-0.800991	-0.880428	NOT	CYT	CYT/IM
25	STM14_0149	UDP-N-acetylmuramoylalanyl-D-glutamate--2, 6-diaminopimelate ligase	STM0123	murE	Cyt	1.09141	0.606339	-0.848875	-0.848875	NOT	CYT	CYT/IM
25	STM14_4955	acetylornithine deacetylase	STM4120	argE	Cyt	1.09141	0.606339	-0.848875	-0.848875	NOT	CYT	CYT/IM
25	STM14_4323	oligopeptidase A	STM3594	prlC	Cyt	1.09141	0.606339	-0.848875	-0.848875	NOT	CYT	CYT/IM
26	STM14_1110	30S ribosomal protein S1	STM0981	rpsA	Cyt	1.16089	0.500777	-0.933265	-0.728402	NOT	CYT	CYT/IM
26	STM14_2990	phosphoenolpyruvate-protein phosphotransferase	STM2432	ptsI	Cyt	1.19055	0.451589	-0.944231	-0.69791	NOT	CYT	CYT
26	STM14_4991	DNA-directed RNA polymerase subunit beta'	STM4154	rpoC	Cyt	1.1378	0.510047	-1.03317	-0.614672	NOT	CYT	CYT/IM
26	STM14_4036	30S ribosomal protein S9	STM3344	rpsI	Cyt	1.23442	0.358379	-0.995497	-0.597298	NOT	CYT	CYT
26	STM14_3969	translation initiation factor IF-2	STM3286	infB	Cyt	1.13053	0.471056	-1.13053	-0.471056	NOT	CYT	CYT
27	STM14_4126	30S ribosomal protein S5	STM3423	rpsE	Cyt	0.858513	0.858513	-1.01948	-0.697542	NOT	MULTIPLE	CYT/IM
27	STM14_5222	fumarate reductase iron-sulfur subunit	STM4342	frdB	IM	0.917139	0.80597	-0.972723	-0.750386	NOT	CYT	CYT/IM
27	STM14_5278	50S ribosomal protein L9	STM4394	rplI	Cyt	0.92746	0.798422	-0.943589	-0.782292	NOT	CYT	CYT/IM
27	STM14_1088	seryl-tRNA synthetase	STM0963	serS	Cyt	0.866025	0.866025	-0.866025	-0.866025	NOT	MULTIPLE	CYT/IM
27	STM14_3124	inositol monophosphatase	STM2546	suhB	Cyt	0.866025	0.866025	-0.866025	-0.866025	NOT	MULTIPLE	CYT/IM
27	STM14_2934	N5-glutamine S-adenosyl-L-methionine-dependent methyltransferase	STM2385	yfcB	Cyt	0.866025	0.866025	-0.866025	-0.866025	NOT	MULTIPLE	CYT/IM
27	STM14_3930	tartronate semialdehyde reductase	STM3248	garR	Cyt	0.866025	0.866025	-0.866025	-0.866025	NOT	MULTIPLE	CYT/IM
27	STM14_3076	inositol-5-monophosphate dehydrogenase	STM2511	guaB	Cyt	0.914766	0.815872	-0.865319	-0.865319	NOT	CYT	CYT/IM
27	STM14_1272	TrpR binding protein WrbA	STM1119	wraB	Unknown	0.924652	0.805342	-0.864997	-0.864997	NOT	CYT	CYT/IM
27	STM14_0849	type II citrate synthase	STM0730	gltA	Cyt	0.993399	0.728493	-0.860946	-0.860946	NOT	CYT	CYT/IM
27	STM14_2927	3-oxoacyl-(acyl carrier protein) synthase I	STM2378	fabB	Cyt	1.00342	0.716728	-0.860073	-0.860073	NOT	CYT	CYT/IM
27	STM14_4138	50S ribosomal protein L22	STM3435	rplV	Cyt	1.03419	0.679613	-0.856904	-0.856904	NOT	CYT	CYT/IM
27	STM14_3991	50S ribosomal protein L21	STM3304	rplU	Cyt	0.977162	0.747242	-0.862202	-0.862202	NOT	CYT	CYT/IM
27	STM14_3964	polynucleotide phosphorylase/polyadenylase	STM3282	pnp	Cyt	0.957656	0.769265	-0.86346	-0.86346	NOT	CYT	CYT/IM
27	STM14_4159	FKBP-type peptidyl-prolyl cis-trans isomerase	STM3455	slyD	Cyt	0.954545	0.772727	-0.863636	-0.863636	NOT	CYT	CYT/IM
27	STM14_4128	50S ribosomal protein L6	STM3425	rplF	Unknown	0.972723	0.750386	-0.917139	-0.80597	NOT	CYT	CYT/IM
27	STM14_4143	50S ribosomal protein L3	STM3440	rplC	Cyt	0.971639	0.750812	-0.927474	-0.794978	NOT	CYT	CYT/IM
28	STM14_4988	50S ribosomal protein L10	STM4151	rplJ	Cyt	0.436639	1.19601	-0.968199	-0.664451	NOT	IM	CYT/IM
28	STM14_1368	3-ketoacyl-(acyl-carrier-protein) reductase	STM1195	fabG	Cyt	0.369565	1.23913	-0.934783	-0.673913	NOT	IM	CYT/IM
28	STM14_3003	short chain dehydrogenase	STM2445	ucpA	Cyt	0.467074	1.18565	-0.89822	-0.754505	NOT	IM	CYT/IM
28	STM14_2883	phosphate acetyltransferase	STM2338	pta	Cyt	0.512777	1.15626	-0.894845	-0.774192	NOT	IM	CYT/IM
28	STM14_4470	2-amino-3-ketobutyrate coenzyme A ligase	STM3709	kbl	Cyt	0.458993	1.19338	-0.826187	-0.826187	NOT	IM	CYT/IM
28	STM14_2865	NADH dehydrogenase I subunit F	STM2324	nuoF	Cyt	0.44331	1.20327	-0.823291	-0.823291	NOT	IM	CYT/IM
28	STM14_2312	aspartyl-tRNA synthetase	STM1901	aspS	Cyt	0.408248	1.22474	-0.816497	-0.816497	NOT	IM	CYT/IM
28	STM14_2837	bifunctional UDP-glucuronic acid decarboxylase/UDP-4-amino-4-deoxy-L-arabinose formyltransferase	STM2299	yfbG	Cyt	0.367277	1.24874	-0.808008	-0.808008	NOT	IM	CYT/IM
28	STM14_3402	S-ribosylhomocysteinase	STM2817	luxS	Cyt	0.367277	1.24874	-0.808008	-0.808008	NOT	IM	CYT/IM
28	STM14_2864	NADH dehydrogenase subunit G	STM2323.S	nuoG	Cyt	0.329252	1.26997	-0.799613	-0.799613	NOT	IM	CYT/IM
28	STM14_4131	50S ribosomal protein L5	STM3428	rplE	Cyt	0.361297	1.25064	-0.750386	-0.861554	NOT	IM	CYT/IM
28	STM14_0004	threonine synthase	STM0004	thrC	Cyt	0.5	1.16667	-0.833333	-0.833333	NOT	IM	CYT/IM
28	STM14_4790	proline dipeptidase	STM3984	pepQ	Cyt	0.5	1.16667	-0.833333	-0.833333	NOT	IM	CYT/IM
28	STM14_4664	F0F1 ATP synthase subunit delta	STM3868	atpH	Cyt	0.5	1.16667	-0.833333	-0.833333	NOT	IM	CYT/IM
28	STM14_3962	ATP-dependent RNA helicase DeaD	STM3280.S	deaD	Cyt	0.5	1.16667	-0.833333	-0.833333	NOT	IM	CYT/IM
28	STM14_3093	histidyl-tRNA synthetase	STM2522	hisS	Cyt	0.5	1.16667	-0.833333	-0.833333	NOT	IM	CYT/IM
28	STM14_4985	transcription antitermination protein NusG	STM4148	nusG	Cyt	0.533745	1.14374	-0.838742	-0.838742	NOT	IM	CYT/IM
28	STM14_3413	alanyl-tRNA synthetase	STM2827	alaS	Cyt	0.561951	1.1239	-0.842927	-0.842927	NOT	IM	CYT/IM
28	STM14_4406	glycyl-tRNA synthetase subunit beta	STM3655	glyS	Cyt	0.561951	1.1239	-0.842927	-0.842927	NOT	IM	CYT/IM
28	STM14_1888	30S ribosomal subunit S22	STM1565	rpsV	Cyt	0.606339	1.09141	-0.848875	-0.848875	NOT	IM	CYT/IM
28	STM14_1889	malate dehydrogenase	STM1566	sfcA	Unknown	0.606339	1.09141	-0.848875	-0.848875	NOT	IM	CYT/IM
28	STM14_1619	threonyl-tRNA synthetase	STM1333	thrS	Cyt	0.639602	1.066	-0.852803	-0.852803	NOT	IM	CYT/IM
28	STM14_0572	heat shock protein 90	STM0487.S	htpG	Cyt	0.710063	1.00904	-0.85955	-0.85955	NOT	IM	CYT/IM
28	STM14_0184	dihydrolipoamide acetyltransferase	STM0153	aceF	Cyt	0.716728	1.00342	-0.860073	-0.860073	NOT	IM	CYT/IM
28	STM14_4149	elongation factor Tu	STM3445	tuf	Cyt	0.763186	0.961738	-0.9121	-0.812824	NOT	IM	CYT/IM
28	STM14_4822	GTP-binding protein	STM4009	typA	IM	0.564554	1.10964	-0.992837	-0.681359	NOT	IM	CYT/IM
28	STM14_0494	riboflavin synthase subunit beta	STM0417	ribH	Unknown	0.657536	1.03327	-1.03327	-0.657536	NOT	IM	CYT/IM
29	STM14_1409	DNA-binding transcriptional regulator PhoP	STM1231	phoP	Cyt	0.635489	0.998625	-1.18019	-0.453921	NOT	IM	CYT/IM
29	STM14_3412	carbon storage regulator	STM2826	csrA	Unknown	0.563735	1.01472	-1.24022	-0.338241	NOT	IM	CYT/IM
29	STM14_3062	uracil phosphoribosyltransferase	STM2498	upp	Cyt	0.409644	1.11189	-1.22893	-0.292603	NOT	IM	CYT/IM
29	STM14_3966	30S ribosomal protein S15	STM3283	rpsO	Cyt	0.439155	1.0247	-1.31747	-0.146385	NOT	IM	CYT/IM
30	STM14_3557	phosphopyruvate hydratase	STM2952	eno	Cyt	0.806995	0.71343	-1.34499	-0.175434	NOT	CYT	CYT/IM
30	STM14_4129	30S ribosomal protein S8	STM3426	rpsH	Cyt	0.893237	0.71459	-1.25053	-0.357295	NOT	CYT	CYT/IM
