# Supplementary material for: A Comprehensive Subcellular Proteomic Survey of Salmonella Grown under Phagosome-Mimicking versus Standard Laboratory Conditions
Source: Int J Proteomics. 2012 Jul 25;2012:123076. doi: 10.1155/2012/123076 (PMC3410353; doi:10.1155/2012/123076)
Supplement: Supplementary file 6 [file 123076.f6.xlsx]

## Sheet: Table S3
Supplemental table 4. Analysis of IM-colocalized CYT proteins observed in LB growth condition
a Subcellular localization and signal peptides predicted using http://www.psort.org/psortb/
b Signal peptides and transmembrane topology predicted using http://phobius.sbc.su.se/
c Number of unique peptides corresponding to a protein, across all datasets
d Deduced primary location based on K-means clustering of Z-scores
e Notes on known/deduced multimeric state and subcellular location from www.uniprot.org
											Mean Spectral counts in LB fractions				Z-scores of spectral counts in LB fractions
14028 Locus	Protein Description 14028	LT2 Locus	LT2 Gene	Mass, kDa	PSORTb v3a	PSORTb Signal peptidea	Phobius Signal peptideb	Phobius TMb	Phobius Predictionb	Unique pepsc	LB log CYT	LB log IM	LB log OM	LB log PERI	LB log CYT_Z	LB log IM_Z	LB log OM_Z	LB log PERI_Z	Highest in	Deduced primary locationd	Uniprot subunit structure/subcellular location/notes	PMID for reference
STM14_0013	molecular chaperone DnaK	STM0012	dnaK	69.259	Cyt	no	0	0	i	34	15.3333	10.3333	0	0	1.16021	0.509627	-0.83492	-0.83492	CYT	CYT	Peripheral membrane protein	16079137
STM14_2053	enoyl-(acyl carrier protein) reductase	STM1700	fabI	27.761	IM	no	0	0	i	16	8.66667	6	0.333333	0	1.14374	0.533745	-0.838742	-0.838742	CYT	CYT	Homotetramer	8953047, 10493822, 10398587
STM14_0284	prolyl-tRNA synthetase	STM0242	proS	63.54	Cyt	no	0	0	i	15	3.33333	2.33333	0	0	1.13681	0.543693	-0.840254	-0.840254	CYT	CYT	Homodimer, cytoplasmic
STM14_2153	ribose-phosphate pyrophosphokinase	STM1780	prsA	34.217	Cyt	no	0	0	i	19	9	6.33333	0	0	1.13347	0.548454	-0.840963	-0.840963	CYT	CYT	Cytoplasmic
STM14_5173	fumarase B	STM4300	fumB	60.049	Cyt	no	0	0	i	6	2.33333	1.66667	0	0	1.1239	0.561951	-0.842927	-0.842927	CYT	CYT	Homodimer
STM14_0856	dihydrolipoamide acetyltransferase	STM0737	sucB	43.858	Cyt	no	0	0	i	20	7	5	0	0	1.1239	0.561951	-0.842927	-0.842927	CYT	CYT	2-oxoglutarate dehydrogenase complex forms a 24-polypeptide structural core with octahedral symmetry
STM14_3688	glycine cleavage system protein H	STM3054	gcvH	13.841	Unknown	no	0	0	i	3	2.33333	1.66667	0	0.333333	1.1239	0.561951	-0.842927	-0.842927	CYT	CYT	Belongs to the glycine cleavage system composed of four proteins: P, T, L and H
STM14_4987	50S ribosomal protein L1	STM4150	rplA	24.729	Cyt	no	0	0	i	26	16	11.6667	1.33333	2	1.13811	0.540313	-0.885194	-0.793226	CYT	CYT	Part of the 50S ribosomal subunit
STM14_0529	trigger factor	STM0447	tig	48.067	Cyt	no	0	0	i	44	26	18.6667	0.666667	1.66667	1.13198	0.54944	-0.880428	-0.800991	CYT	CYT	Homodimer and monomer; Involved in protein export, acting as a chaperone for newly synthesized proteins via ribosomal protein L23; brought to membrane as part of ribosome-SRP complex and released upon binding of SRP receptor	12452438; 8521806; 12226666; 15148364
STM14_0149	UDP-N-acetylmuramoylalanyl-D-glutamate--2, 6-diaminopimelate ligase	STM0123	murE	53.315	Cyt	no	0	0	i	2	1.33333	1	0	0	1.09141	0.606339	-0.848875	-0.848875	CYT	CYT	Cytoplasmic
STM14_4955	acetylornithine deacetylase	STM4120	argE	42.202	Cyt	no	0	0	i	8	1.33333	1	0	0	1.09141	0.606339	-0.848875	-0.848875	CYT	CYT	Homodimer
STM14_4323	oligopeptidase A	STM3594	prlC	76.944	Cyt	no	0	0	i	11	1.33333	1	0	0	1.09141	0.606339	-0.848875	-0.848875	CYT	CYT
STM14_1110	30S ribosomal protein S1	STM0981	rpsA	61.174	Cyt	no	0	0	i	46	30.6667	21	3	0	1.16089	0.500777	-0.728402	-0.933265	CYT	CYT	Part of the 30S ribosomal subunit
STM14_2990	phosphoenolpyruvate-protein phosphotransferase	STM2432	ptsI	63.369	Cyt	no	0	0	i	27	8.66667	5.66667	1	0	1.19055	0.451589	-0.69791	-0.944231	CYT	CYT	Homodimer, cytoplasmic	17053069
STM14_4991	DNA-directed RNA polymerase subunit beta'	STM4154	rpoC	155.236	Cyt	no	0	0	i	80	27.6667	19.6667	5.33333	0	1.1378	0.510047	-0.614672	-1.03317	CYT	CYT	Part of the DNA-directed RNA polymerase catalytic core consisting of 2 alpha, 1 beta, 1 beta' and 1 omega subunit
STM14_4036	30S ribosomal protein S9	STM3344	rpsI	14.826	Cyt	no	0	0	i	10	9.33333	5.66667	1.66667	0.333333	1.23442	0.358379	-0.597298	-0.995497	CYT	CYT	Part of the 30S ribosomal subunit.
STM14_3969	translation initiation factor IF-2	STM3286	infB	97.403	Cyt	no	0	0	i	22	8	5.66667	2.33333	0	1.13053	0.471056	-0.471056	-1.13053	CYT	CYT
STM14_4126	30S ribosomal protein S5	STM3423	rpsE	17.604	Cyt	no	0	0	i	22	14	14	4.33333	2.33333	0.858513	0.858513	-0.697542	-1.01948	MULTIPLE	CYT/IM	Part of the 30S ribosomal subunit
STM14_5222	fumarate reductase iron-sulfur subunit	STM4342	frdB	27.175	IM	no	0	0	i	8	5.66667	5.33333	0.666667	0	0.917139	0.80597	-0.750386	-0.972723	CYT	CYT/IM	Part of a membrane-associated electron transfer complex (4 subunits)	6345507
STM14_5278	50S ribosomal protein L9	STM4394	rplI	15.784	Cyt	no	0	0	i	26	20.3333	19	2.66667	1	0.92746	0.798422	-0.782292	-0.943589	CYT	CYT/IM	Part of the 50S ribosomal subunit	3298242
STM14_1088	seryl-tRNA synthetase	STM0963	serS	48.581	Cyt	no	0	0	i	7	1.66667	1.66667	0	0	0.866025	0.866025	-0.866025	-0.866025	MULTIPLE	CYT/IM	Homodimer	8508916, 7537870
STM14_3124	inositol monophosphatase	STM2546	suhB	29.158	Cyt	no	0	0	i	3	1	1	0	0	0.866025	0.866025	-0.866025	-0.866025	MULTIPLE	CYT/IM	Cytoplasmic; monomer in E. coli; tetramer in Thermotoga maritima; dimer in Mycobacterium tuberculosis	10747806; 10508089; 17725819
STM14_2934	N5-glutamine S-adenosyl-L-methionine-dependent methyltransferase	STM2385	yfcB	35.064	Cyt	no	0	0	i	4	1	1	0	0	0.866025	0.866025	-0.866025	-0.866025	MULTIPLE	CYT/IM
STM14_3930	tartronate semialdehyde reductase	STM3248	garR	30.729	Cyt	no	0	0	i	3	0.666667	0.666667	0	0	0.866025	0.866025	-0.866025	-0.866025	MULTIPLE	CYT/IM	Dimer	19184529
STM14_3076	inositol-5-monophosphate dehydrogenase	STM2511	guaB	55.025	Cyt	no	0	0	i	11	6	5.66667	0	0	0.914766	0.815872	-0.865319	-0.865319	CYT	CYT/IM	Homotetramer
STM14_1272	TrpR binding protein WrbA	STM1119	wraB	20.868	Unknown	no	0	0	i	16	5	4.66667	0	0	0.924652	0.805342	-0.864997	-0.864997	CYT	CYT/IM
STM14_0849	type II citrate synthase	STM0730	gltA	48.077	Cyt	no	0	0	i	13	4.66667	4	0	0	0.993399	0.728493	-0.860946	-0.860946	CYT	CYT/IM	Homohexamer
STM14_2927	3-oxoacyl-(acyl carrier protein) synthase I	STM2378	fabB	42.373	Cyt	no	Y	0	n4-15c24/25o	19	8.66667	7.33333	0.333333	0.333333	1.00342	0.716728	-0.860073	-0.860073	CYT	CYT/IM	Homodimer
STM14_4138	50S ribosomal protein L22	STM3435	rplV	12.226	Cyt	no	0	0	i	11	5.33333	4.33333	0	0.333333	1.03419	0.679613	-0.856904	-0.856904	CYT	CYT/IM	Part of the 50S ribosomal subunit
STM14_3991	50S ribosomal protein L21	STM3304	rplU	11.578	Cyt	no	0	0	i	8	2.66667	2.33333	0	0	0.977162	0.747242	-0.862202	-0.862202	CYT	CYT/IM	Part of the 50S ribosomal subunit
STM14_3964	polynucleotide phosphorylase/polyadenylase	STM3282	pnp	77.039	Cyt	no	0	0	i	23	9.66667	8.66667	0.333333	0	0.957656	0.769265	-0.86346	-0.86346	CYT	CYT/IM	Homohexamer
STM14_4159	FKBP-type peptidyl-prolyl cis-trans isomerase	STM3455	slyD	20.788	Cyt	no	0	0	i	5	3.33333	3	0	0	0.954545	0.772727	-0.863636	-0.863636	CYT	CYT/IM	Cytoplasmic chaperone; binds a broad range of Tat signal-containing proteins (i.e., destined for extra-cytoplasmic export)	16388577; 17215254
STM14_4128	50S ribosomal protein L6	STM3425	rplF	18.86	Unknown	no	0	0	i	20	14.3333	13	3.66667	3	0.972723	0.750386	-0.80597	-0.917139	CYT	CYT/IM	Part of the 50S ribosomal subunit
STM14_4143	50S ribosomal protein L3	STM3440	rplC	22.248	Cyt	no	0	0	i	18	15.3333	13.6667	2	1	0.971639	0.750812	-0.794978	-0.927474	CYT	CYT/IM	Part of the 50S ribosomal subunit	3298242
STM14_4988	50S ribosomal protein L10	STM4151	rplJ	17.801	Cyt	no	0	0	i	24	12.3333	19	2.66667	0	0.436639	1.19601	-0.664451	-0.968199	IM	CYT/IM	Part of the 50S ribosomal subunit
STM14_1368	3-ketoacyl-(acyl-carrier-protein) reductase	STM1195	fabG	25.546	Cyt	no	0	0	i	16	5	8.33333	1	0	0.369565	1.23913	-0.673913	-0.934783	IM	CYT/IM	Homotetramer	11669613
STM14_3003	short chain dehydrogenase	STM2445	ucpA	27.87	Cyt	no	0	0	i	16	6.33333	9.66667	0.666667	0	0.467074	1.18565	-0.754505	-0.89822	IM	CYT/IM
STM14_2883	phosphate acetyltransferase	STM2338	pta	77.279	Cyt	no	Y	0	n7-17c22/23o	33	12.3333	17.6667	1.66667	0.666667	0.512777	1.15626	-0.774192	-0.894845	IM	CYT/IM	Homohexamer; likely cytoplasmic	20236319
STM14_4470	2-amino-3-ketobutyrate coenzyme A ligase	STM3709	kbl	43.031	Cyt	no	0	0	i	9	2.33333	3.66667	0.333333	0	0.458993	1.19338	-0.826187	-0.826187	IM	CYT/IM	Homodimer; Cytoplasmic	11318637; 2104756
STM14_2865	NADH dehydrogenase I subunit F	STM2324	nuoF	49.246	Cyt	no	0	0	i	15	1.66667	2.66667	0	0	0.44331	1.20327	-0.823291	-0.823291	IM	CYT/IM	Part of the plasma membrane respiratory chain complex. Subunits NuoCD, E, F, and G constitute the peripheral sector of the complex.
STM14_2312	aspartyl-tRNA synthetase	STM1901	aspS	65.667	Cyt	no	0	0	i	16	3	5	0.333333	0.333333	0.408248	1.22474	-0.816497	-0.816497	IM	CYT/IM	Homodimer, cytoplasmic (binds ribosome and thrS mRNA)
STM14_2837	bifunctional UDP-glucuronic acid decarboxylase/UDP-4-amino-4-deoxy-L-arabinose formyltransferase	STM2299	yfbG	73.589	Cyt	no	0	0	i	13	1.33333	2.33333	0.333333	0	0.367277	1.24874	-0.808008	-0.808008	IM	CYT/IM	Homohexamer, formed by a dimer of trimer. aka ArnA. Weak interaction with ArnB. Cytoplasmic, involved in LPS-modification cascade	17928292; 15809294
STM14_3402	S-ribosylhomocysteinase	STM2817	luxS	19.308	Cyt	no	0	0	i	6	1.33333	2.33333	0	0	0.367277	1.24874	-0.808008	-0.808008	IM	CYT/IM	Homodimer
STM14_2864	NADH dehydrogenase subunit G	STM2323.S	nuoG	100.029	Cyt	no	0	0	i	22	4	7.33333	0.333333	0	0.329252	1.26997	-0.799613	-0.799613	IM	CYT/IM	Peripheral inner membrane protein; NADH dehydrogenase complexomposed of 13 different subunits. Subunits NuoCD, E, F, and G constitute the peripheral sector of the complex	16079137
STM14_4131	50S ribosomal protein L5	STM3428	rplE	20.318	Cyt	no	0	0	i	30	11.6667	19.6667	0.666667	1.66667	0.361297	1.25064	-0.861554	-0.750386	IM	CYT/IM	Part of the 50S ribosomal subunit; part of the 5S rRNA/L5/L18/L25 subcomplex.	7038683; 12809609; 16272117
STM14_0004	threonine synthase	STM0004	thrC	46.988	Cyt	no	0	0	i	19	0.666667	1	0	0	0.5	1.16667	-0.833333	-0.833333	IM	CYT/IM
STM14_4790	proline dipeptidase	STM3984	pepQ	50.171	Cyt	no	0	0	i	5	0.666667	1	0	0	0.5	1.16667	-0.833333	-0.833333	IM	CYT/IM
STM14_4664	F0F1 ATP synthase subunit delta	STM3868	atpH	19.412	Cyt	no	0	0	i	13	4	6	0	0	0.5	1.16667	-0.833333	-0.833333	IM	CYT/IM	Cell inner membrane; Peripheral membrane protein; Part of ATP synthase complex	16079137
STM14_3962	ATP-dependent RNA helicase DeaD	STM3280.S	deaD	70.447	Cyt	no	0	0	i	8	1.33333	2	0	0	0.5	1.16667	-0.833333	-0.833333	IM	CYT/IM	Associates with the 70S ribosome upon shifting to 15 degrees Celsius. Also found associated with the RNA degradosome at 15 degrees Celsius; binds rne (RNase E	8552679
STM14_3093	histidyl-tRNA synthetase	STM2522	hisS	46.928	Cyt	no	0	0	i	6	2	3	0	0	0.5	1.16667	-0.833333	-0.833333	IM	CYT/IM	Homodimer
STM14_4985	transcription antitermination protein NusG	STM4148	nusG	20.546	Cyt	no	0	0	i	9	3	4.33333	0.333333	0	0.533745	1.14374	-0.838742	-0.838742	IM	CYT/IM	Component of the transcription complex, and interacts with the termination factor rho and RNA polymerase	1532577; 7505669; 8422985
STM14_3413	alanyl-tRNA synthetase	STM2827	alaS	95.9	Cyt	no	0	0	i	17	3.33333	4.66667	0.333333	0	0.561951	1.1239	-0.842927	-0.842927	IM	CYT/IM	Homotetramer
STM14_4406	glycyl-tRNA synthetase subunit beta	STM3655	glyS	76.453	Cyt	no	0	0	i	17	5	7	0.333333	0	0.561951	1.1239	-0.842927	-0.842927	IM	CYT/IM	Tetramer
STM14_1888	30S ribosomal subunit S22	STM1565	rpsV	5.369	Cyt	no	0	0	i	3	1	1.33333	0.333333	0	0.606339	1.09141	-0.848875	-0.848875	IM	CYT/IM	Not a bona-fide ribosomal protein; associates exculsively with 30S subunit	17277072
STM14_1889	malate dehydrogenase	STM1566	sfcA	62.896	Unknown	no	0	0	i	9	1	1.33333	0	0	0.606339	1.09141	-0.848875	-0.848875	IM	CYT/IM	Homotetramer	17557829
STM14_1619	threonyl-tRNA synthetase	STM1333	thrS	73.979	Cyt	no	0	0	i	7	2.33333	3	0.333333	0	0.639602	1.066	-0.852803	-0.852803	IM	CYT/IM	Homodimer, cytoplasmic (binds ribosome and thrS mRNA)
STM14_0572	heat shock protein 90	STM0487.S	htpG	72.409	Cyt	no	0	0	i	19	7	8.33333	0	0	0.710063	1.00904	-0.85955	-0.85955	IM	CYT/IM	Homodimer; peripheral membrane protein	16079137
STM14_0184	dihydrolipoamide acetyltransferase	STM0153	aceF	66.055	Cyt	no	0	0	i	31	7.33333	8.66667	0.333333	0	0.716728	1.00342	-0.860073	-0.860073	IM	CYT/IM	24-polypeptide structural core with octahedral symmetry; pyruvate dehydrogenase complex
STM14_4149	elongation factor Tu	STM3445	tuf	43.284	Cyt	no	0	0	i	86	109.333	120	24.6667	19.3333	0.763186	0.961738	-0.812824	-0.9121	IM	CYT/IM	Monomer (interacts with ribosome)
STM14_4822	GTP-binding protein	STM4009	typA	67.377	IM	no	0	0	i	15	6.66667	9	1.33333	0.333333	0.564554	1.10964	-0.681359	-0.992837	IM	CYT/IM	Ribosome-binding phosphoprotein	9622352
STM14_0494	riboflavin synthase subunit beta	STM0417	ribH	16.008	Unknown	no	0	0	i	20	4	4.66667	1.66667	1	0.657536	1.03327	-0.657536	-1.03327	IM	CYT/IM	Riboflavin synthase complex; Oligomer of 60 beta subunits forming an icosahedral capsid.
STM14_1409	DNA-binding transcriptional regulator PhoP	STM1231	phoP	25.634	Cyt	no	0	0	i	19	3.33333	4	1.33333	0	0.635489	0.998625	-0.453921	-1.18019	IM	CYT/IM	2-component response regulator	2544889; 2674945
STM14_3412	carbon storage regulator	STM2826	csrA	6.856	Unknown	no	0	0	i	6	1.33333	1.66667	0.666667	0	0.563735	1.01472	-0.338241	-1.24022	IM	CYT/IM	Homodimer; RNA-binding	9211896; 7751274
STM14_3062	uracil phosphoribosyltransferase	STM2498	upp	22.533	Cyt	no	0	0	i	7	2.33333	3.33333	1.33333	0	0.409644	1.11189	-0.292603	-1.22893	IM	CYT/IM	Homodimer, homotrimer, homopentamer, or homohexamer	8856065
STM14_3966	30S ribosomal protein S15	STM3283	rpsO	10.198	Cyt	no	0	0	i	3	1	1.33333	0.666667	0	0.439155	1.0247	-0.146385	-1.31747	IM	CYT/IM	Part of 30S ribosomal subunit; Forms a bridge to the 50S subunit in the 70S ribosome, contacting the 23S rRNA	12809609; 16272117
STM14_3557	phosphopyruvate hydratase	STM2952	eno	45.599	Cyt	no	0	0	i	54	17.3333	16.6667	10.3333	2	0.806995	0.71343	-0.175434	-1.34499	CYT	CYT/IM	Homodimer. Interacts with the C-terminal region of the endoribonuclease RNase E in the RNA degradosome; Fractions of enolase are present in both the cytoplasm and on the cell surface. RNaseE is membrane-bound in E. coli	11676541; 7242352; 8976283
STM14_4129	30S ribosomal protein S8	STM3426	rpsH	14.127	Cyt	no	0	0	i	7	4	3.66667	1.66667	0.333333	0.893237	0.71459	-0.357295	-1.25053	CYT	CYT/IM	Part of 30S ribosomal subunit
