# Supplementary material for: A Comprehensive Subcellular Proteomic Survey of Salmonella Grown under Phagosome-Mimicking versus Standard Laboratory Conditions
Source: Int J Proteomics. 2012 Jul 25;2012:123076. doi: 10.1155/2012/123076 (PMC3410353; doi:10.1155/2012/123076)
Supplement: Supplementary file 7 [file 123076.f7.xlsx]

## Sheet: Sheet1
Supplemental table 5. Localization information for hypothetical and unknown proteins observed in LB growth condition
a Subcellular localization and signal peptides predicted using http://www.psort.org/psortb/
b Signal peptides and transmembrane topology predicted using http://phobius.sbc.su.se/
c Beta barrel proteins predicted using BOMP (increasing confidence values from 1-5) http://services.cbu.uib.no/tools/bomp
d Number of unique peptides corresponding to a protein, across all datasets/growth conditions
Protein identifiers				Physicochemical properties								Z-scores of mean spectral counts				Terms assigning confidence to observed protein location								Spectral counts in LB growth condition
14028 Locus	Protein Description 14028	LT2 Locus	LT2 Gene	Mass, kDa	PSORTb v3a	PSORTb Signal peptidea	Phobius Signal peptideb	Phobius TMb	Phobius Predictionb	BOMPc	Unique pepsd	LB log CYT_Z	LB log IM_Z	LB log OM_Z	LB log PERI_Z	Exclusive to 1 fraction?	Highest in	Deduced primary location	Fasta Keyword match?	PSORT Prediction match?	BOMP match?	PSORTb SP prediction match?	Phobius SP prediction match?	CYTa	CYTb	CYTc	IM a	IM b	IM c	OM a	OM b	OM c	PERIa	PERIb	PERIc
STM14_4602	hypothetical protein	STM3810	yidQ	12.245	IM	no	yes	0	n8-19c27/28o		1	-0.5	-0.5	1.5	-0.5	EXCLUSIVE	OM	OM					yes	0	0	0	0	0	0	1	0	1	0	0	0
STM14_0598	putative outer membrane protein	STM0509		42.37	OM	yes	yes	0	n7-18c25/26o	3	2	-0.5	-0.5	1.5	-0.5	EXCLUSIVE	OM	OM	yes	yes	yes	yes	yes	0	0	0	0	0	0	1	0	2	0	0	0
STM14_1614	putative DNA/RNA non-specific endonuclease	STM1330		30.862	Extra	no	yes	0	n7-17c22/23o		7	-0.5	-0.5	1.5	-0.5	EXCLUSIVE	OM	OM					yes	0	0	0	0	0	0	1	0	1	0	0	0
STM14_1165	hypothetical protein	STM1025		15.709	Extra	no	yes	0	n9-19c24/25o		1	-0.5	-0.5	1.5	-0.5	EXCLUSIVE	OM	OM					yes	0	0	0	0	0	0	1	0	1	0	0	0
STM14_1848	putative outer membrane protein	STM1530		40.776	OM	yes	yes	0	n4-14c22/23o	5	1	-0.5	-0.5	1.5	-0.5	EXCLUSIVE	OM	OM	yes	yes	yes	yes	yes	0	0	0	0	0	0	1	0	1	0	0	0
STM14_2418	putative porin	STM1995	ompS	43.618	OM	yes	yes	0	n5-16c21/22o	5	5	-0.5	-0.5	1.5	-0.5	EXCLUSIVE	OM	OM	yes	yes	yes	yes	yes	0	0	0	0	1	0	5	1	3	0	0	0
STM14_1920	putative outer membrane receptor	STM1587	yncD	77.81	OM	yes	yes	0	n10-21c26/27o	1	18	-0.5	-0.5	1.5	-0.5	EXCLUSIVE	OM	OM	yes	yes	yes	yes	yes	0	0	0	0	0	0	8	0	5	0	0	0
STM14_1294	putative outer membrane protein	STM1131		26.815	OM	yes	yes	0	n7-17c22/23o	5	2	-0.5	-0.5	1.5	-0.5	EXCLUSIVE	OM	OM	yes	yes	yes	yes	yes	0	0	0	0	0	0	1	0	1	0	0	0
STM14_1611	putative outer membrane protein	STM1327	ydiY	27.775	OM	yes	yes	0	n7-18c23/24o	1	2	-0.5	-0.5	1.5	-0.5	EXCLUSIVE	OM	OM	yes	yes	yes	yes	yes	0	0	0	0	0	0	2	0	2	0	0	0
STM14_1815	hypothetical protein	STM1503	ynfB	12.847	Unknown	yes	yes	0	n9-20c28/29o		4	-0.5	-0.5	1.5	-0.5	EXCLUSIVE	OM	OM				yes	yes	0	0	0	0	0	0	2	1	1	0	0	0
STM14_3669	putative metalloendopeptidase	STM3038		26.653	Unknown	no	yes	0	n13-25c30/31o		2	-0.5	-0.5	1.5	-0.5	EXCLUSIVE	OM	OM					yes	0	0	0	0	0	0	2	0	1	0	0	0
STM14_3293	hypothetical protein	STM2687	yfjG	17.768	Unknown	no	yes	0	n2-13c20/21o		2	-0.5	-0.5	1.5	-0.5	EXCLUSIVE	OM	OM					yes	0	0	0	0	0	1	1	0	1	0	0	0
STM14_2358	putative cell wall-associated hydrolase	STM1940		54.38	Unknown	no	yes	0	n7-17c22/23o		9	-0.5	-0.5	1.5	-0.5	EXCLUSIVE	OM	OM					yes	0	0	0	1	0	0	1	0	2	0	0	0
STM14_5296	putative outer membrane protein	STM4409	ytfM	64.766	OM	yes	yes	0	n7-15c21/22o	1	6	-0.5	-0.5	1.5	-0.5	EXCLUSIVE	OM	OM	yes	yes	yes	yes	yes	0	0	0	0	0	0	1	0	2	0	0	0
STM14_2943	hypothetical protein	STM2392	vacJ	31.774	OM	no	no	0	i		11	-0.5	-0.5	1.5	-0.5	EXCLUSIVE	OM	OM		yes				0	0	0	0	0	0	13	5	11	0	0	0
STM14_4394	putative outer membrane lipoprotein	STM3645	yiaD	22.304	OM	no	yes	2	n5-16c20/21o36-55i62-81o		10	-0.5	-0.5	1.5	-0.5	EXCLUSIVE	OM	OM	yes	yes	yes		yes	0	0	0	0	0	0	7	1	8	0	0	0
STM14_1898	putative outer membrane porin precursor	STM1572	nmpC	39.68	OM	yes	yes	0	n5-16c21/22o	5	42	-0.643744	-0.187188	1.46554	-0.634613	NOT	OM	OM	yes	yes	yes	yes	yes	2	1	1	21	18	15	114	26	95	1	2	2
STM14_3597	putative lipoprotein	STM2983	ygdI	8.126	Unknown	yes	yes	0	n6-17c21/22o		13	-0.851028	1.07797	0.624087	-0.851028	NOT	IM	OM/IM				yes	yes	0	0	0	7	5	5	4	3	6	0	0	0
STM14_1768	putative periplasmic protein	STM1466	ydgA	54.312	IM	no	yes	0	n4-14c19/20o		24	-0.850157	1.08353	0.616781	-0.850157	NOT	IM	OM/IM					yes	0	0	0	13	6	10	0	2	20	0	0	0
STM14_2831	putative inner membrane protein	STM2294	yfaZ	22.939	Unknown	yes	yes	1	n3-11c16/17o40-59i	1	5	-0.860946	0.728493	0.993399	-0.860946	NOT	OM	OM/IM			yes	yes	yes	0	0	0	2	2	2	5	0	2	0	0	0
STM14_3949	hypothetical protein	STM3267	yraP	20.097	Peri	yes	yes	0	n7-17c22/23o		15	-0.837772	0.527486	1.14806	-0.837772	NOT	OM	OM				yes	yes	0	0	0	4	2	5	7	3	6	0	0	0
STM14_3005	hypothetical protein	STM2447		20.54	Unknown	no	yes	0	n6-17c22/23o		4	-0.833333	0.5	1.16667	-0.833333	NOT	OM	OM					yes	0	0	0	1	1	2	3	0	3	0	0	0
STM14_4197	hypothetical protein	STM3485	damX	45.461	Unknown	no	no	1	i97-118o		10	-0.833333	0.5	1.16667	-0.833333	NOT	OM	OM						0	0	0	0	1	1	1	0	2	0	0	0
STM14_2201	putative outer membrane protein	STM1819	slp	20.963	OM	no	yes	0	n10-20c25/26o		17	-0.816497	0.408248	1.22474	-0.816497	NOT	OM	OM	yes	yes			yes	0	0	0	1	0	2	2	1	2	0	0	0
STM14_2352	putative outer membrane lipoprotein	STM1934		12.197	Unknown	no	yes	0	n4-15c27/28o		5	-0.748383	0.132068	1.3647	-0.748383	NOT	OM	OM	yes				yes	0	0	0	1	1	3	6	2	4	0	0	0
STM14_1044	putative lipoprotein	STM0892	ybjP	18.81	Unknown	yes	yes	0	n6-16c21/22o		15	-0.740613	0.105802	1.37542	-0.740613	NOT	OM	OM				yes	yes	0	0	0	4	1	3	8	3	9	0	0	0
STM14_1612	putative outer membrane protein	STM1328		34.84	Unknown	yes	yes	0	n7-18c23/24o	3	16	-0.740613	0.105802	1.37542	-0.740613	NOT	OM	OM	yes		yes	yes	yes	0	0	0	2	5	1	8	4	8	0	0	0
STM14_1743	putative outer membrane lipoprotein	STM1445	slyB	15.548	OM	no	yes	0	n5-16c21/22o		26	-0.707107	0	1.41421	-0.707107	NOT	OM	OM	yes	yes			yes	0	0	0	8	5	5	27	10	17	0	0	0
STM14_5119	putative ABC exporter outer membrane component	STM4259		50.512	OM	yes	yes	0	n6-14c19/20o		30	-0.702092	-0.0149381	1.41912	-0.702092	NOT	OM	OM	yes	yes		yes	yes	0	0	0	9	7	7	36	5	30	0	0	0
STM14_1670	putative methyl-accepting chemotaxis protein	STM1376	lppB	8.492	OM	yes	yes	0	n7-18c26/27o		29	-0.687029	-0.0298708	1.42384	-0.706943	NOT	OM	OM		yes		yes	yes	1	1	2	8	19	10	37	24	49	1	1	1
STM14_1785	putative periplasmic protein	STM1478	ydgH	33.916	Unknown	yes	yes	0	n7-18c22/23o		25	-1.48925	0.66541	0.411921	0.411921	NOT	IM	multiple				yes	yes	1	2	3	8	7	8	10	2	9	7	8	6
STM14_977	hypothetical protein	STM0837	ybiS	33.292	Unknown	yes	yes	0	n5-16c24/25o		10	-0.545851	-0.404986	-0.545851	1.49669	NOT	PERI	PERI				yes	yes	2	0	1	1	1	3	2	0	1	10	10	12
STM14_1454	hypothetical protein	STM2610		14.841	Unknown	yes	yes	0	n9-19c24/25o	1	12	-0.5	-0.5	-0.5	1.5	EXCLUSIVE	PERI	PERI				yes	yes	0	0	0	0	0	0	0	0	0	7	4	6
STM14_1277	putative periplasmic protein	STM1123		14.132	Unknown	yes	yes	0	n4-14c19/20o		3	-0.5	-0.5	-0.5	1.5	EXCLUSIVE	PERI	PERI	yes			yes	yes	0	0	0	0	0	0	0	0	0	0	2	2
STM14_1578	putative periplasmic protein	STM1300		10.22	Unknown	no	yes	0	n4-12c19/20o		3	-0.5	-0.5	-0.5	1.5	EXCLUSIVE	PERI	PERI	yes				yes	0	0	0	0	0	0	0	0	0	2	4	2
STM14_1523	hypothetical protein	STM1263		24.624	Unknown	yes	yes	0	n7-16c24/25o		2	-0.5	-0.5	-0.5	1.5	EXCLUSIVE	PERI	PERI				yes	yes	0	0	0	0	0	0	0	0	0	4	0	1
STM14_0454	hypothetical protein	STM0384	psiF	11.61	Unknown	yes	yes	0	n5-16c21/22o		15	-0.5	-0.5	-0.5	1.5	EXCLUSIVE	PERI	PERI				yes	yes	0	0	0	0	0	0	0	0	0	3	1	2
STM14_0096	putative secreted protein	STM0081		15.41	Unknown	no	yes	0	n4-12c17/18o		3	-0.5	-0.5	-0.5	1.5	EXCLUSIVE	PERI	PERI					yes	0	0	0	0	0	0	0	0	0	1	1	0
STM14_992	putative ABC transporter periplasmic binding protein	STM0849	yliB	56.539	Peri	yes	yes	0	n10-21c26/27o		9	-0.5	-0.5	-0.5	1.5	EXCLUSIVE	PERI	PERI	yes	yes		yes	yes	0	0	0	0	0	0	0	0	0	9	4	5
STM14_0428	hypothetical protein	STM0366	yahO	9.92	Unknown	yes	yes	0	n9-16c21/22o		31	-0.5	-0.5	-0.5	1.5	EXCLUSIVE	PERI	PERI				yes	yes	0	0	0	0	0	0	0	0	0	10	11	14
STM14_0098	putative secreted protein	STM0082		10.303	Unknown	yes	yes	0	n5-16c21/22o		52	-0.5	-0.5	-0.5	1.5	EXCLUSIVE	PERI	PERI				yes	yes	0	0	0	0	0	0	0	0	0	6	4	4
STM14_2912	hypothetical protein	STM2364	dedD	23.471	Unknown	no	no	1	i9-27o		1	-0.5	-0.5	-0.5	1.5	EXCLUSIVE	PERI	PERI						0	0	0	0	0	0	0	0	0	1	0	1
STM14_3848	putative outer membrane protein	STM3176	ygiW	13.945	Unknown	yes	yes	0	n4-15c20/21o		6	-0.5	-0.5	-0.5	1.5	EXCLUSIVE	PERI	PERI	yes			yes	yes	0	0	0	0	0	0	0	0	0	7	2	4
STM14_3752	hypothetical protein	STM3107	yggN	26.265	Unknown	yes	yes	0	n5-15c20/21o		10	-0.5	-0.5	-0.5	1.5	EXCLUSIVE	PERI	PERI				yes	yes	0	0	0	0	0	0	0	0	0	5	2	7
STM14_3998	putative transport protein	STM3310	yrbC	24.005	Unknown	yes	yes	0	n8-16c21/22o		5	-0.5	-0.5	-0.5	1.5	EXCLUSIVE	PERI	PERI				yes	yes	0	0	0	0	0	0	0	0	0	2	2	2
STM14_2278	hypothetical protein	STM1873		12.729	Unknown	yes	yes	0	n4-14c19/20o		6	-0.5	-0.5	-0.5	1.5	EXCLUSIVE	PERI	PERI				yes	yes	0	0	0	0	0	0	0	0	0	5	6	4
STM14_1918	putative periplasmic protein	STM1586		38.504	Unknown	yes	yes	0	n15-26c30/31o		6	-0.5	-0.5	-0.5	1.5	EXCLUSIVE	PERI	PERI	yes			yes	yes	0	0	0	0	0	0	0	0	0	1	4	2
STM14_2655	putative fimbrial-like protein	STM2152	stcA	18.678	Unknown	yes	yes	0	n4-15c22/23o		3	-0.5	-0.5	-0.5	1.5	EXCLUSIVE	PERI	PERI				yes	yes	0	0	0	0	0	0	0	0	0	3	2	3
STM14_2650	putative periplasmic protein	STM2148		11.836	Unknown	yes	yes	0	n5-14c19/20o		4	-0.5	-0.5	-0.5	1.5	EXCLUSIVE	PERI	PERI	yes			yes	yes	0	0	0	0	0	0	0	0	0	4	3	4
STM14_3705	hypothetical protein	STM3065	yggE	26.496	Peri	yes	yes	0	n5-16c21/22o		8	-0.5	-0.5	-0.5	1.5	EXCLUSIVE	PERI	PERI		yes		yes	yes	0	0	0	1	0	0	0	2	0	2	3	4
STM14_3458	putative periplasmic binding protein	STM2861	sitA	33.723	Peri	yes	yes	0	n10-21c26/27o		14	-0.5	-0.5	-0.5	1.5	EXCLUSIVE	PERI	PERI	yes	yes		yes	yes	0	0	0	0	0	0	0	1	0	5	5	4
STM14_5232	putative arginine-binding periplasmic protein	STM4351		27.408	Peri	yes	yes	0	n5-13c17/18o		11	-0.5	-0.5	-0.5	1.5	EXCLUSIVE	PERI	PERI	yes	yes		yes	yes	0	0	0	0	0	0	0	0	0	10	9	9
STM14_3841	putative periplasmic dicarboxylate-binding protein	STM3169		36.217	Peri	yes	yes	0	n11-22c26/27o		5	-0.5	-0.5	-0.5	1.5	EXCLUSIVE	PERI	PERI	yes	yes		yes	yes	0	0	0	0	0	0	0	0	0	4	7	5
STM14_4324	putative phosphatase	STM3595		46.47	Peri	yes	yes	0	n5-15c20/21o		25	-0.5	-0.5	-0.5	1.5	EXCLUSIVE	PERI	PERI		yes		yes	yes	0	0	0	0	0	0	0	0	0	1	2	1
STM14_2387	putative 50S ribosomal protein			14.098	Unknown	no	no	1	i12-31o		2	-0.5	-0.5	-0.5	1.5	EXCLUSIVE	PERI	PERI						0	0	0	0	0	0	0	0	0	2	1	1
STM14_0883	hypothetical protein	STM0759	ybgS	13.331	Unknown/Multiple Localization	yes	yes	0	n6-17c24/25o		30	-0.5	-0.5	-0.5	1.5	EXCLUSIVE	PERI	PERI				yes	yes	0	0	0	0	0	0	0	0	0	5	5	7
STM14_5408	hypothetical protein	STM4505		16.895	Unknown	no	yes	0	n8-19c24/25o		6	-0.5	-0.5	-0.5	1.5	EXCLUSIVE	PERI	PERI					yes	0	0	0	0	0	0	0	0	0	6	2	7
STM14_4278	hypothetical protein	STM3552	yhhA	15.3	Unknown	yes	yes	0	n4-11c17/18o		9	-0.5	-0.5	-0.5	1.5	EXCLUSIVE	PERI	PERI				yes	yes	0	0	0	0	0	0	0	0	1	2	2	2
STM14_4400	hypothetical protein	STM3650		19.496	Unknown	yes	yes	0	n4-15c20/21o		4	-0.5	-0.5	-0.5	1.5	EXCLUSIVE	PERI	PERI				yes	yes	0	0	0	0	0	0	0	0	0	3	3	4
STM14_3861	hypothetical protein	STM3187	ygiB	23.388	Unknown	no	yes	0	n21-32c37/38o		4	-0.5	-0.5	-0.5	1.5	EXCLUSIVE	PERI	PERI					yes	0	0	0	0	0	0	0	0	1	0	1	1
STM14_5368	putative inner membrane protein	STM4472	ytgA	17.772	Unknown	no	yes	0	n4-15c22/23o		2	-0.5	-0.5	-0.5	1.5	EXCLUSIVE	PERI	PERI					yes	0	0	0	0	0	0	0	0	0	2	1	0
STM14_4552	putative inner membrane protein	STM3774		10.983	Unknown	yes	yes	0	n5-15c21/22o		17	-0.5	-0.5	-0.5	1.5	EXCLUSIVE	PERI	PERI				yes	yes	0	0	0	0	0	0	0	0	0	8	3	8
STM14_4349	putative Zn-dependent peptidase	STM3613	yhjJ	55.181	Unknown	yes	yes	0	n8-19c24/25o		7	-0.5	-0.5	-0.5	1.5	EXCLUSIVE	PERI	PERI				yes	yes	0	0	0	0	0	0	0	0	0	7	5	7
STM14_4328	putative L-asparaginase	STM3598		36.935	Unknown/Multiple Localization	yes	yes	0	n5-15c20/21o		4	-0.5	-0.5	-0.5	1.5	EXCLUSIVE	PERI	PERI				yes	yes	0	0	0	0	0	0	0	0	0	3	2	2
STM14_3910	putative periplasmic protein	STM3228	yqjC	14.065	Unknown/Multiple Localization	yes	yes	0	n5-15c20/21o		27	-0.5	-0.5	-0.5	1.5	EXCLUSIVE	PERI	PERI	yes			yes	yes	0	0	0	0	0	0	0	0	0	21	26	33
STM14_5569	putative carbonic anhydrase	PSLT046		26.645	Unknown/Multiple Localization	yes	yes	0	n19-32c40/41o		14	-0.5	-0.5	-0.5	1.5	EXCLUSIVE	PERI	PERI				yes	yes	0	0	0	3	0	0	0	0	0	5	4	7
STM14_1804	putative ABC transporter periplasmic component	STM1493		33.884	IM	yes	yes	0	n7-18c23/24o		1	-0.5	-0.5	-0.5	1.5	EXCLUSIVE	PERI	PERI	yes			yes	yes	0	0	0	0	0	0	0	0	0	1	0	1
STM14_0600	putative ABC-type transport system ATPase component	STM0510	sfbA	29.849	IM	yes	yes	0	n9-20c25/26o		3	-0.5	-0.5	-0.5	1.5	EXCLUSIVE	PERI	PERI				yes	yes	0	0	0	0	0	0	0	0	0	1	1	2
STM14_2669	putative transport protein	STM2165	yehZ	32.758	IM	yes	yes	0	n6-17c23/24o		37	-0.5	-0.5	-0.5	1.5	EXCLUSIVE	PERI	PERI				yes	yes	0	0	0	0	0	0	0	0	0	32	32	21
STM14_1832	hypothetical protein	STM1515	ydeI	14.386	Peri	yes	yes	0	n3-14c19/20o		22	-0.5	-0.5	-0.5	1.5	EXCLUSIVE	PERI	PERI		yes		yes	yes	0	0	0	0	0	0	0	0	0	2	0	2
STM14_1812	putative outer membrane protein	STM1500	ynfD	10.575	Peri	yes	yes	0	n4-14c22/23o		2	-0.5	-0.5	-0.5	1.5	EXCLUSIVE	PERI	PERI	yes	yes		yes	yes	0	0	0	0	0	0	0	0	0	1	0	1
STM14_1515	putative ABC transporter periplasmic binding protein	STM1255		60.029	Peri	yes	yes	0	n22-33c39/40o		5	-0.5	-0.5	-0.5	1.5	EXCLUSIVE	PERI	PERI	yes	yes		yes	yes	0	0	0	0	0	0	0	0	0	2	3	2
STM14_5457	hypothetical protein	STM4542	yjjA	15.919	Extra	yes	yes	0	n7-17c35/36o		3	-0.5	-0.5	-0.5	1.5	EXCLUSIVE	PERI	PERI				yes	yes	0	0	0	0	0	0	0	0	0	2	3	2
STM14_2286	hypothetical protein	STM1881	yebF	12.808	Extra	yes	yes	0	n6-17c21/22o		10	-0.5	-0.5	-0.5	1.5	EXCLUSIVE	PERI	PERI				yes	yes	0	0	0	0	0	0	0	0	0	3	5	2
STM14_4902	putative sugar transport protein	STM4077	yneA	36.76	Unknown	yes	yes	0	n10-21c26/27o		35	-0.443906	-0.527465	-0.527465	1.49884	NOT	PERI	PERI				yes	yes	1	1	2	0	0	0	0	0	0	36	27	34
STM14_4645	putative oxidoreductase	STM3850	yieF	20.163	Unknown	no	no	0	i		3	-0.132068	1.45274	-0.660338	-0.660338	NOT	IM	IM						1	0	1	3	3	2	1	0	0	0	0	0
STM14_3911	putative inner membrane protein	STM3229	yqjD	11.086	Unknown	no	no	1	o81-99i		35	-0.574906	1.49086	-0.341046	-0.574906	NOT	IM	IM	yes					0	0	0	19	18	16	2	1	3	0	0	6
STM14_0549	hypothetical protein	STM0465	ybaY	19.477	Unknown	yes	yes	0	n3-14c19/20o		20	-0.569722	1.49213	-0.352685	-0.569722	NOT	IM	IM				yes	yes	0	0	0	13	12	13	2	0	2	0	0	0
STM14_3799	putative methyl-accepting chemotaxis protein	STM3138		39.384	IM	no	no	0	i		8	-0.563157	1.49359	-0.367277	-0.563157	NOT	IM	IM		yes				0	0	0	5	9	7	1	0	1	0	0	0
STM14_4734	putative protoheme IX biogenesis protein	STM3935	hemY	45.383	IM	no	yes	1	n5-18c27/28o43-63i		10	-0.563157	1.49359	-0.367277	-0.563157	NOT	IM	IM		yes			yes	0	0	0	7	8	6	1	0	1	0	0	0
STM14_4514	putative inner membrane protein	STM3748	yicH	62.203	Unknown	no	no	1	i7-26o		7	-0.5	1.5	-0.5	-0.5	EXCLUSIVE	IM	IM	yes					0	0	0	2	1	2	0	0	0	0	0	0
STM14_4345	putative inner membrane protein	STM3610	yhjG	74.72	Unknown	no	no	1	i7-29o		22	-0.5	1.5	-0.5	-0.5	EXCLUSIVE	IM	IM	yes					0	0	0	1	1	0	0	0	0	0	0	0
STM14_4209	putative hydrolase	STM3496	yrfG	25.353	Unknown	no	no	0	i		1	-0.5	1.5	-0.5	-0.5	EXCLUSIVE	IM	IM						0	0	0	1	0	1	0	0	0	0	0	0
STM14_4727	putative UDP-N-acetyl-D-mannosaminuronic acid transferase	STM3929	wecG	27.599	Unknown	no	no	0	i		1	-0.5	1.5	-0.5	-0.5	EXCLUSIVE	IM	IM						0	0	0	1	0	1	0	0	0	0	0	0
STM14_5465	putative cytoplasmic protein	STM4549		16.273	Unknown	no	no	0	i		1	-0.5	1.5	-0.5	-0.5	EXCLUSIVE	IM	IM						0	0	0	0	1	1	0	0	0	0	0	0
STM14_5261	putative lipoprotein	STM4379	yjfO	12.139	Unknown	yes	yes	0	n14-25c30/31o		3	-0.5	1.5	-0.5	-0.5	EXCLUSIVE	IM	IM				yes	yes	0	0	0	1	0	1	1	0	0	0	0	0
STM14_5395	putative inner membrane protein	STM4498		22.683	Unknown	no	no	0	i		1	-0.5	1.5	-0.5	-0.5	EXCLUSIVE	IM	IM	yes					0	0	0	1	0	1	0	0	0	0	0	0
STM14_5417	putative aspartate racemase	STM4510		26.353	Unknown	no	no	0	i		1	-0.5	1.5	-0.5	-0.5	EXCLUSIVE	IM	IM						0	0	0	0	2	1	0	0	0	0	0	0
STM14_5238	putative ATPase	STM4357	yjeE	16.895	Unknown	no	no	0	i		3	-0.5	1.5	-0.5	-0.5	EXCLUSIVE	IM	IM						0	0	0	2	0	1	0	0	0	0	0	0
STM14_3879	putative signal transduction protein	STM3203	ygiM	22.855	Unknown	yes	yes	1	n6-17c22/23o171-193i		8	-0.5	1.5	-0.5	-0.5	EXCLUSIVE	IM	IM				yes	yes	0	0	0	4	3	4	0	0	0	0	0	0
STM14_2849	hypothetical protein	STM2311	elaB	11.637	Unknown	no	no	1	o83-101i		26	-0.5	1.5	-0.5	-0.5	EXCLUSIVE	IM	IM						1	0	0	12	14	13	0	4	0	0	0	0
STM14_3095	hypothetical protein	STM2524	yfgA	35.659	Unknown	no	no	1	i112-133o		11	-0.5	1.5	-0.5	-0.5	EXCLUSIVE	IM	IM						0	0	0	6	5	4	0	0	0	0	0	0
STM14_3142	hypothetical protein	STM2563	yfhG	28.346	Unknown	no	no	1	i20-41o		4	-0.5	1.5	-0.5	-0.5	EXCLUSIVE	IM	IM						0	0	0	0	1	1	0	0	0	0	0	0
STM14_3058	hypothetical protein	STM2494		53.741	Unknown	yes	yes	0	n9-19c27/28o		9	-0.5	1.5	-0.5	-0.5	EXCLUSIVE	IM	IM				yes	yes	0	0	0	1	1	2	0	0	0	0	1	0
STM14_2753	hypothetical protein	STM2227	yejL	8.231	Unknown	no	no	0	i		2	-0.5	1.5	-0.5	-0.5	EXCLUSIVE	IM	IM						1	0	0	1	1	1	0	0	0	0	0	0
STM14_3630	putative peptide transport protein	STM3007	ygdR	7.827	Unknown	yes	yes	0	n6-17c22/23o		2	-0.5	1.5	-0.5	-0.5	EXCLUSIVE	IM	IM				yes	yes	0	0	0	1	2	1	1	0	0	0	0	0
STM14_3719	putative Zn-dependent protease	STM3077	yggG	26.708	Unknown	no	yes	0	n5-16c34/35o		9	-0.5	1.5	-0.5	-0.5	EXCLUSIVE	IM	IM					yes	0	0	0	2	2	0	0	0	0	0	0	0
STM14_4005	hypothetical protein	STM3317	yrbK	21.567	Unknown	no	yes	0	n8-19c27/28o		4	-0.5	1.5	-0.5	-0.5	EXCLUSIVE	IM	IM					yes	0	0	0	1	1	1	0	0	0	0	0	0
STM14_3999	putative transport protein	STM3311	yrbD	19.827	Unknown	yes	yes	0	n8-23c28/29o		5	-0.5	1.5	-0.5	-0.5	EXCLUSIVE	IM	IM				yes	yes	0	0	0	1	1	0	0	0	0	0	0	0
STM14_3105	putative inner membrane lipoprotein	STM2532		179.676	Unknown/Multiple Localization	no	yes	0	n6-13c18/19o		6	-0.5	1.5	-0.5	-0.5	EXCLUSIVE	IM	IM	yes				yes	0	0	0	0	2	2	0	0	0	0	0	0
STM14_5293	putative hemolysin-like protein	STM4407	ytfL	49.768	IM	no	no	4	o6-27i56-80o100-120i132-154o		3	-0.5	1.5	-0.5	-0.5	EXCLUSIVE	IM	IM		yes				0	0	0	1	0	1	0	0	0	0	0	0
STM14_5445	putative carbon starvation protein	STM4532	yjiY	77.347	IM	no	no	16	i12-29o35-54i95-115o121-141i162-185o191-211i223-243o258-278i283-303o323-343i364-387o488-505i533-552o564-589i596-616o665-686i		3	-0.5	1.5	-0.5	-0.5	EXCLUSIVE	IM	IM		yes				0	0	0	3	2	4	0	0	1	0	0	0
STM14_5498	hypothetical protein	STM4577	smp	24.279	IM	no	yes	1	n13-24c29/30o164-184i		3	-0.5	1.5	-0.5	-0.5	EXCLUSIVE	IM	IM		yes			yes	0	0	0	1	0	2	0	0	0	0	0	0
STM14_935	putative permease	STM0807	ybhL	25.936	IM	no	no	7	i20-42o57-77i89-107o113-131i143-161o167-186i207-230o		1	-0.5	1.5	-0.5	-0.5	EXCLUSIVE	IM	IM		yes				0	0	0	2	1	0	0	0	0	0	0	0
STM14_1125	hypothetical protein	STM0995	ycbB	67.389	Peri	yes	yes	0	n10-25c30/31o		2	-0.5	1.5	-0.5	-0.5	EXCLUSIVE	IM	IM				yes	yes	0	0	0	1	1	0	0	0	0	0	0	0
STM14_949	hypothetical protein	STM0818		36.311	IM	yes	yes	0	n5-15c19/20o		15	-0.5	1.5	-0.5	-0.5	EXCLUSIVE	IM	IM		yes		yes	yes	0	0	0	4	6	6	0	0	0	0	0	0
STM14_5133	hypothetical protein	STM4268	yjcD	45.727	IM	no	no	13	i29-49o55-74i81-101o107-129i141-161o181-197i204-220o256-280i301-321o333-350i357-378o390-416i428-448o		1	-0.5	1.5	-0.5	-0.5	EXCLUSIVE	IM	IM		yes				0	0	0	1	1	1	0	0	0	0	0	0
STM14_4646	putative xanthine/uracil permease family protein	STM3851.S	yieG	51.733	IM	no	no	13	i74-98o104-123i130-148o154-172i184-203o223-241i248-268o288-308i337-359o371-391i398-418o430-454i466-484o		1	-0.5	1.5	-0.5	-0.5	EXCLUSIVE	IM	IM		yes				0	0	0	0	1	1	0	0	0	0	0	0
STM14_4637	putative inner membrane protein translocase component YidC	STM3842	yidC	61.635	IM	no	yes	4	n7-17c24/25o354-373i423-444o464-482i494-519o		10	-0.5	1.5	-0.5	-0.5	EXCLUSIVE	IM	IM	yes	yes			yes	0	0	0	14	8	12	0	0	0	0	0	0
STM14_4952	hypothetical protein	STM4118	yijP	66.208	IM	no	no	5	i12-37o49-65i72-91o120-139i151-169o	1	5	-0.5	1.5	-0.5	-0.5	EXCLUSIVE	IM	IM		yes				0	0	0	3	2	3	0	0	0	0	0	0
STM14_4735	putative uroporphyrinogen III C-methyltransferase	STM3936	hemX	42.286	IM	yes	no	1	i36-57o		20	-0.5	1.5	-0.5	-0.5	EXCLUSIVE	IM	IM		yes		yes		0	0	0	21	19	19	0	0	0	0	0	0
STM14_5118	putative methyl-accepting chemotaxis protein	STM4258		51.456	IM	no	no	4	i7-29o41-63i128-148o187-208i		13	-0.5	1.5	-0.5	-0.5	EXCLUSIVE	IM	IM		yes				0	0	0	7	6	7	1	0	0	0	0	0
STM14_5122	putative ABC-type bacteriocin/lantibiotic exporter	STM4262		77.495	IM	no	no	5	i157-179o191-208i267-286o292-312i372-398o		2	-0.5	1.5	-0.5	-0.5	EXCLUSIVE	IM	IM		yes				0	0	0	2	2	2	0	0	0	0	0	0
STM14_5376	putative permease	STM4480	yjgQ	39.673	IM	no	no	6	i12-33o64-84i105-125o279-298i305-322o334-357i		3	-0.5	1.5	-0.5	-0.5	EXCLUSIVE	IM	IM		yes				0	0	0	1	2	0	0	0	0	0	0	0
STM14_1930	putative virulence protein	STM1595	srfC	79.532	Unknown	no	no	0	i		2	-0.5	1.5	-0.5	-0.5	EXCLUSIVE	IM	IM						0	0	0	1	1	1	0	0	0	0	0	0
STM14_1945	putative outer membrane lipoprotein	STM1607		24.439	Unknown	no	yes	0	n9-18c23/24o		7	-0.5	1.5	-0.5	-0.5	EXCLUSIVE	IM	IM					yes	0	0	0	1	1	0	2	0	0	0	0	0
STM14_1928	putative virulence protein	STM1593	srfA	47.343	Unknown	no	no	1	i233-252o		2	-0.5	1.5	-0.5	-0.5	EXCLUSIVE	IM	IM						0	0	0	1	1	0	0	0	0	0	0	0
STM14_1333	hypothetical protein	STM1164	yceB	20.62	Unknown	no	yes	0	n4-15c19/20o		1	-0.5	1.5	-0.5	-0.5	EXCLUSIVE	IM	IM					yes	0	0	0	1	1	1	0	0	0	0	0	0
STM14_1411	hypothetical protein	STM1233	ycfC	23.129	Unknown	no	no	0	i		1	-0.5	1.5	-0.5	-0.5	EXCLUSIVE	IM	IM						0	0	0	1	1	1	0	0	0	0	0	0
STM14_2616	putative assembly protein	STM2120	asmA	68.867	Unknown	yes	yes	0	n4-16c21/22o		7	-0.5	1.5	-0.5	-0.5	EXCLUSIVE	IM	IM				yes	yes	0	0	0	1	4	4	0	0	0	0	0	0
STM14_2367	hypothetical protein	STM1949	yecF	8.182	Unknown	no	no	0	i		1	-0.5	1.5	-0.5	-0.5	EXCLUSIVE	IM	IM						0	0	0	1	1	0	0	0	0	0	0	0
STM14_2384	hypothetical protein	STM1964	yedD	15.356	Unknown	yes	yes	0	n4-12c16/17o		6	-0.5	1.5	-0.5	-0.5	EXCLUSIVE	IM	IM				yes	yes	0	0	0	2	2	2	0	0	1	0	0	0
STM14_1669	hypothetical protein	STM1375	ynhG	36.13	Unknown	yes	yes	0	n7-18c23/24o		3	-0.5	1.5	-0.5	-0.5	EXCLUSIVE	IM	IM				yes	yes	0	0	0	1	1	1	0	0	0	0	0	0
STM14_0194	putative inner membrane protein	STM0162		44.986	Unknown	no	no	0	i		1	-0.5	1.5	-0.5	-0.5	EXCLUSIVE	IM	IM	yes					0	0	0	2	2	1	0	0	0	0	0	0
STM14_0583	hypothetical protein	STM0495	ybaK	17.054	Unknown	no	no	0	i		1	-0.5	1.5	-0.5	-0.5	EXCLUSIVE	IM	IM						0	0	0	2	1	2	0	0	0	0	0	0
STM14_4308	hypothetical protein	STM3580		19.688	Peri	no	yes	0	n8-20c29/30o		5	-0.5	1.5	-0.5	-0.5	EXCLUSIVE	IM	IM					yes	0	0	0	2	1	1	0	0	0	0	0	0
STM14_3092	putative inner membrane protein	STM2521	yfgM	22.133	Peri	no	no	1	i24-42o		4	-0.5	1.5	-0.5	-0.5	EXCLUSIVE	IM	IM	yes					0	0	0	2	5	3	0	0	0	0	0	0
STM14_0589	putative inner membrane protein	STM0501	ybbK	33.66	Unknown	no	yes	0	n2-13c18/19o		10	-0.5	1.5	-0.5	-0.5	EXCLUSIVE	IM	IM	yes				yes	0	0	0	5	6	7	0	0	0	0	0	0
STM14_0831	putative carboxylase	STM0712	ybgJ	24.088	Unknown	no	no	0	i		2	-0.5	1.5	-0.5	-0.5	EXCLUSIVE	IM	IM						0	0	0	1	1	1	0	0	0	0	0	0
STM14_0743	hypothetical protein	STM0636	ybeD	9.799	Unknown	no	no	0	i		2	-0.5	1.5	-0.5	-0.5	EXCLUSIVE	IM	IM						0	0	1	2	3	2	0	0	0	0	0	0
STM14_3245	putative methyltransferase	STM2648	yfiF	38.078	Cyt	no	no	0	i		2	-0.5	1.5	-0.5	-0.5	EXCLUSIVE	IM	IM						0	0	0	1	1	0	0	0	0	0	0	0
STM14_4007	putative ABC transporter ATP-binding protein YhbG	STM3319	yhbG	26.797	Cyt	no	no	0	i		7	-0.5	1.5	-0.5	-0.5	EXCLUSIVE	IM	IM						0	0	0	3	2	1	0	0	0	0	0	0
STM14_2838	putative cytoplasmic protein	STM2300		33.01	Cyt	no	no	0	i		1	-0.5	1.5	-0.5	-0.5	EXCLUSIVE	IM	IM						0	0	0	0	1	1	0	0	0	0	0	0
STM14_2852	putative chemotaxis signal transduction protein	STM2314		37.011	Cyt	no	no	0	i		6	-0.5	1.5	-0.5	-0.5	EXCLUSIVE	IM	IM						0	1	0	6	3	5	0	0	0	0	0	0
STM14_3021	putative aldehyde oxidoreductase	STM2463	eutE	49.174	Cyt	no	no	0	i		3	-0.5	1.5	-0.5	-0.5	EXCLUSIVE	IM	IM						0	0	0	2	2	1	0	0	0	0	0	0
STM14_2886	putative transketolase	STM2341		30.431	Cyt	no	no	0	i		4	-0.5	1.5	-0.5	-0.5	EXCLUSIVE	IM	IM						0	0	0	5	1	4	1	0	0	0	0	0
STM14_4863	putative alcohol dehydrogenase	STM4044		44.428	Cyt	no	no	0	i		4	-0.5	1.5	-0.5	-0.5	EXCLUSIVE	IM	IM						0	0	0	4	1	2	0	0	0	0	0	0
STM14_3862	putative glutathionylspermidine synthase	STM3188	ygiC	44.981	Cyt	no	no	0	i		2	-0.5	1.5	-0.5	-0.5	EXCLUSIVE	IM	IM						0	0	0	1	0	2	0	0	0	0	0	0
STM14_3870	putative cytoplasmic protein	STM3196.S	yqiC	16.171	Cyt	no	no	0	i		4	-0.5	1.5	-0.5	-0.5	EXCLUSIVE	IM	IM						0	0	0	1	1	0	0	0	0	0	0	0
STM14_3599	putative FeS center assembly protein	STM2985	ygdK	16.022	Cyt	no	no	0	i		2	-0.5	1.5	-0.5	-0.5	EXCLUSIVE	IM	IM						0	0	0	1	1	0	0	0	0	0	0	0
STM14_4156	putative regulatory protein	STM3452	yheO	26.874	Cyt	no	no	0	i		2	-0.5	1.5	-0.5	-0.5	EXCLUSIVE	IM	IM						0	0	0	1	0	1	0	0	0	0	0	0
STM14_4457	putative mandelate racemase	STM3697		44.028	Cyt	no	no	0	i		2	-0.5	1.5	-0.5	-0.5	EXCLUSIVE	IM	IM						0	0	0	2	2	1	0	0	0	0	0	0
STM14_1101	putative cytoplasmic protein	STM0975	ycaO	65.343	Cyt	no	no	0	i		2	-0.5	1.5	-0.5	-0.5	EXCLUSIVE	IM	IM						0	0	0	3	1	1	0	0	0	0	0	0
STM14_0499	putative oxidoreductase	STM0421	yajO	36.162	Cyt	no	no	0	i		9	-0.5	1.5	-0.5	-0.5	EXCLUSIVE	IM	IM						0	0	0	3	1	4	0	0	0	0	0	0
STM14_0830	putative hydrolase-oxidase	STM0711	ybgI	26.946	Cyt	no	no	0	i		2	-0.5	1.5	-0.5	-0.5	EXCLUSIVE	IM	IM						0	0	0	1	1	1	0	0	0	0	0	0
STM14_0779	putative phosphate starvation-inducible protein	STM0669	phoL	40.957	Cyt	no	no	0	i		5	-0.5	1.5	-0.5	-0.5	EXCLUSIVE	IM	IM						0	0	0	1	2	2	0	0	0	0	0	0
STM14_1984	putative inner membrane protein	STM1640	ydcF	29.487	Cyt	no	no	0	i		4	-0.5	1.5	-0.5	-0.5	EXCLUSIVE	IM	IM	yes					0	0	0	0	1	3	0	0	0	0	0	0
STM14_1558	putative serine protein kinase	STM1285	yeaG	74.42	Cyt	no	no	0	i		9	-0.5	1.5	-0.5	-0.5	EXCLUSIVE	IM	IM						0	0	1	1	2	3	0	0	0	0	0	0
STM14_1659	putative oxidase	STM1365	ydiJ	113.134	Cyt	no	no	0	i		9	-0.5	1.5	-0.5	-0.5	EXCLUSIVE	IM	IM						0	0	0	1	1	3	0	0	0	0	0	0
STM14_1860	putative regulatory protein	STM1541		29.939	Cyt	no	no	0	i		1	-0.5	1.5	-0.5	-0.5	EXCLUSIVE	IM	IM						0	0	0	0	1	1	0	0	0	0	0	0
STM14_1800	putative dithiobiotin synthetase	STM1489	bioD	24.782	Cyt	no	no	0	i		1	-0.5	1.5	-0.5	-0.5	EXCLUSIVE	IM	IM						0	0	0	1	0	1	0	0	0	0	0	0
STM14_2691	hypothetical protein	STM2184	sanA	27.376	IM	no	yes	0	n8-18c22/23o		1	-0.5	1.5	-0.5	-0.5	EXCLUSIVE	IM	IM		yes			yes	0	0	0	0	1	1	0	0	0	0	0	0
STM14_2657	putative ATPase	STM2154	mrp	39.93	IM	no	no	0	i		3	-0.5	1.5	-0.5	-0.5	EXCLUSIVE	IM	IM		yes				0	0	0	1	1	1	1	0	0	0	0	0
STM14_1929	putative virulence protein	STM1594	srfB	110.882	IM	no	no	0	i		2	-0.5	1.5	-0.5	-0.5	EXCLUSIVE	IM	IM		yes				0	0	0	0	1	2	0	0	0	0	0	0
STM14_1856	putative hydrogenase-1 large subunit	STM1538		66.748	IM	no	no	0	i		3	-0.5	1.5	-0.5	-0.5	EXCLUSIVE	IM	IM		yes				0	0	0	2	1	2	0	0	0	0	0	0
STM14_2078	putative periplasmic protease	STM1716	sohB	38.965	IM	no	no	1	o6-29i		5	-0.5	1.5	-0.5	-0.5	EXCLUSIVE	IM	IM		yes				0	0	0	1	1	2	0	0	0	0	0	0
STM14_4208	putative inner membrane protein	STM3495	yrfF	79.362	IM	no	no	5	o6-24i206-223o229-247i337-358o652-674i		2	-0.5	1.5	-0.5	-0.5	EXCLUSIVE	IM	IM	yes	yes				0	0	0	1	0	1	0	0	0	0	0	0
STM14_4364	putative inner membrane protein	STM3624	yhjU	62.223	IM	no	no	4	o34-56i68-85o113-132i139-162o		2	-0.5	1.5	-0.5	-0.5	EXCLUSIVE	IM	IM	yes	yes				0	0	0	1	2	0	0	0	0	0	0	0
STM14_4315	hypothetical protein	STM3587	yhiI	38.996	IM	no	no	1	i7-27o		5	-0.5	1.5	-0.5	-0.5	EXCLUSIVE	IM	IM		yes				0	0	0	1	1	2	0	0	0	0	0	0
STM14_3375	putative rhodanese-like sulfurtransferase	STM2798	ygaP	18.594	IM	no	no	2	i117-135o141-165i		2	-0.5	1.5	-0.5	-0.5	EXCLUSIVE	IM	IM		yes				0	0	0	1	1	1	0	0	0	0	0	0
STM14_4001	putative ABC transporter ATP-binding protein YrbF	STM3313	yrbF	29.231	IM	no	no	0	i		2	-0.5	1.5	-0.5	-0.5	EXCLUSIVE	IM	IM		yes				0	0	0	3	1	1	0	0	0	0	0	0
STM14_4011	hypothetical protein	STM3323	yhbJ	32.465	IM	no	no	0	i		5	-0.5	1.5	-0.5	-0.5	EXCLUSIVE	IM	IM		yes				0	1	0	2	1	2	0	0	0	0	0	0
STM14_1107	putative Zn-dependent protease	STM0979	ycaL	26.82	Extra	no	yes	0	n6-17c22/23o		1	-0.5	1.5	-0.5	-0.5	EXCLUSIVE	IM	IM					yes	0	0	0	1	0	1	0	0	0	0	0	0
STM14_5393	putative DNA repair ATPase	STM4496		139.22	Cyt	no	no	0	i		8	-0.5	1.5	-0.5	-0.5	EXCLUSIVE	IM	IM						0	0	0	7	4	6	0	0	0	0	0	0
STM14_5243	putative GTPase HflX	STM4362	hflX	48.262	Cyt	no	no	0	i		4	-0.5	1.5	-0.5	-0.5	EXCLUSIVE	IM	IM						0	0	0	4	3	4	0	0	0	0	0	0
STM14_5453	putative glucosamine-fructose-6-phosphate aminotransferase	STM4539		39.248	Cyt	no	no	2	i42-61o145-165i		3	-0.5	1.5	-0.5	-0.5	EXCLUSIVE	IM	IM						0	0	0	1	2	1	0	0	0	0	0	0
STM14_5574	putative cytoplasmic protein	PSLT051		35.322	Cyt	no	no	0	i		3	-0.5	1.5	-0.5	-0.5	EXCLUSIVE	IM	IM						0	0	0	1	2	0	0	0	0	0	0	0
STM14_1607	putative regulatory protein	STM1323	yniB	20.499	IM	no	no	4	o15-33i45-63o83-101i150-172o		1	-0.5	1.5	-0.5	-0.5	EXCLUSIVE	IM	IM		yes				0	0	0	1	1	0	0	0	0	0	0	0
STM14_1740	putative multidrug resistance efflux pump	STM1442	ydhJ	33.024	IM	no	no	1	o20-38i		3	-0.5	1.5	-0.5	-0.5	EXCLUSIVE	IM	IM		yes				0	0	0	2	0	1	0	0	0	0	0	0
STM14_1212	putative protease	STM1068	lonH	65.576	IM	no	no	0	i		2	-0.5	1.5	-0.5	-0.5	EXCLUSIVE	IM	IM		yes				0	0	0	0	2	2	0	0	0	0	0	0
STM14_3893	putative methyl-accepting chemotaxis protein	STM3216		57.253	IM	no	no	2	o12-34i191-211o		16	-0.426521	1.49736	-0.499121	-0.57172	NOT	IM	IM		yes				1	2	1	20	19	18	1	0	1	0	0	0
STM14_1428	hypothetical protein			39.938	Cyt	no	no	0	i		7	-0.28529	1.47832	-0.492773	-0.700256	NOT	IM	IM						2	1	1	8	7	6	1	0	1	0	0	0
STM14_1997	putative universal stress protein	STM1652	ynaF	15.714	Unknown	no	no	0	i		8	-0.27138	1.43444	-0.27138	-0.891678	NOT	IM	IM						1	2	1	6	5	4	3	0	1	0	0	0
STM14_5443	putative GTP-binding protein YjiA	STM4530	yjiA	35.609	Cyt	no	yes	0	n4-15c22/23o		3	0.17244	1.32204	-0.517321	-0.977162	NOT	IM	IM					yes	2	2	1	2	4	4	1	0	1	0	0	0
STM14_5502	putative ABC transporter ATP-binding protein	STM4581	yjjK	62.31	Cyt	no	no	0	i		24	0.27084	1.29718	-0.698481	-0.869538	NOT	IM	IM						5	5	10	13	14	11	1	0	2	0	0	0
STM14_2917	putative semialdehyde dehydrogenase	STM2369	usg	36.288	Cyt	no	no	0	i		9	0.261116	1.30558	-0.783349	-0.783349	NOT	IM	IM						4	1	2	4	5	5	0	0	0	0	0	0
STM14_2885	putative transketolase	STM2340		34.562	Cyt	no	no	0	i		5	0.0481869	1.39742	-0.722804	-0.722804	NOT	IM	IM						1	2	1	4	4	3	0	0	0	0	0	0
STM14_3023	putative detox protein	STM2465	eutM	9.843	Unknown	no	no	0	i		7	0	1.41421	-0.707107	-0.707107	NOT	IM	IM						1	1	1	2	3	4	1	0	0	0	0	0
STM14_0713	putative universal stress protein	STM0614	ybdQ	15.901	Cyt	no	no	0	i		15	-0.35007	1.33027	0.070014	-1.05021	NOT	IM	IM						4	0	1	5	5	7	4	1	3	0	0	1
STM14_2170	putative glutamic dehyrogenase-like protein	STM1795		48.038	Cyt	no	yes	0	n9-17c24/25o		13	-0.442326	1.47442	-0.294884	-0.73721	NOT	IM	IM					yes	1	1	2	9	12	9	3	0	3	0	0	0
STM14_3817	putative methyl-accepting chemotaxis protein	STM3152		58.899	IM	no	yes	1	n14-29c34/35o186-206i		18	-0.607116	1.48051	-0.266279	-0.607116	NOT	IM	IM		yes			yes	0	0	0	15	19	15	3	0	5	0	0	0
STM14_0525	hypothetical protein	STM0445	yajG	20.803	Unknown	yes	yes	0	n5-15c19/20o		10	-0.622366	1.47402	-0.229293	-0.622366	NOT	IM	IM				yes	yes	0	0	0	6	6	4	2	0	1	0	0	0
STM14_3371	hypothetical protein	STM2795	ygaU	16.121	Peri	no	no	0	i		55	-0.636601	1.46695	-0.193748	-0.636601	NOT	IM	IM						0	0	0	12	13	13	1	5	2	0	0	0
STM14_4219	putative RNase R	STM3504	yhgF	84.864	Cyt	no	no	0	i		3	-0.660338	1.45274	-0.132068	-0.660338	NOT	IM	IM						0	0	1	2	3	3	1	0	1	0	0	0
STM14_3946	putative transglycosylase	STM3264	yraM	72.622	IM	yes	yes	0	n14-27c45/46o		14	-0.660338	1.45274	-0.132068	-0.660338	NOT	IM	IM		yes		yes	yes	0	0	0	6	5	5	2	0	2	0	0	0
STM14_5209	putative outer membrane lipoprotein	STM4331	yjeI	12.69	Unknown	yes	yes	0	n12-23c28/29o		7	-0.666711	1.44837	-0.11495	-0.666711	NOT	IM	IM				yes	yes	0	0	0	9	6	8	1	2	3	0	0	0
STM14_4463	putative rhodanese-like sulfurtransferase	STM3703	yibN	15.664	Unknown	no	no	1	o12-33i		3	-0.680985	1.43763	-0.075665	-0.680985	NOT	IM	IM						0	0	0	4	2	1	1	0	1	0	0	0
STM14_2236	putative inner membrane protein	STM1849		95.34	Unknown	no	no	1	i21-41o		11	-0.680985	1.43763	-0.075665	-0.680985	NOT	IM	IM	yes					0	0	0	4	2	1	1	0	1	0	0	0
STM14_1381	putative outer membrane lipoprotein	STM1207	ycfM	22.524	Unknown	yes	yes	0	n8-17c22/23o		4	-0.680985	1.43763	-0.075665	-0.680985	NOT	IM	IM				yes	yes	0	0	0	2	3	2	1	0	1	0	0	0
STM14_3581	putative serine transport protein	STM2970	sdaC	46.861	IM	no	no	11	i24-43o49-67i100-120o140-157i164-187o207-229i250-273o300-324i345-364o370-394i406-428o		1	-0.680985	1.43763	-0.075665	-0.680985	NOT	IM	IM		yes				0	0	0	3	2	2	1	0	1	0	0	0
STM14_3738	hypothetical protein	STM3094	yggJ	26.955	Cyt	no	no	0	i		2	-0.740613	1.37542	0.105802	-0.740613	NOT	IM	IM						0	1	0	2	1	2	1	0	1	0	0	0
STM14_5297	putative periplasmic protein	STM4410	ytfN	136.224	Unknown/Multiple Localization	yes	yes	0	n9-20c25/26o	2	8	-0.753778	1.3568	0.150756	-0.753778	NOT	IM	IM				yes	yes	0	0	0	4	0	3	1	0	2	0	0	0
STM14_0912	putative pectinesterase	STM0786	ybhC	45.908	OM	yes	yes	0	n9-19c24/25o		10	-0.829505	1.18142	0.477594	-0.829505	NOT	IM	IM				yes	yes	0	0	0	9	6	5	7	2	4	0	0	0
STM14_3971	hypothetical protein	STM3288	yhbC	16.67	Cyt	no	no	0	i		3	1.5	-0.5	-0.5	-0.5	EXCLUSIVE	CYT	CYT		yes		yes	yes	2	1	0	0	0	0	0	0	0	0	0	0
STM14_4228	putative DNA uptake protein	STM3511	yhgI	20.938	Cyt	no	no	0	i		4	1.5	-0.5	-0.5	-0.5	EXCLUSIVE	CYT	CYT		yes		yes	yes	2	1	1	0	0	0	0	0	0	0	0	0
STM14_1337	hypothetical protein	STM1168	yceH	24.12	Unknown	no	no	0	i		2	1.5	-0.5	-0.5	-0.5	EXCLUSIVE	CYT	CYT				yes	yes	2	1	1	0	0	0	0	0	0	0	0	0
STM14_2186	putative cytoplasmic protein	STM1809		6.483	Unknown	no	no	0	i		5	1.5	-0.5	-0.5	-0.5	EXCLUSIVE	CYT	CYT	yes			yes	yes	1	2	1	1	0	0	0	0	0	0	0	0
STM14_1012	putative glutathione S-transferase	STM0862	yliJ	23.692	Unknown	no	no	0	i		4	1.5	-0.5	-0.5	-0.5	EXCLUSIVE	CYT	CYT				yes	yes	1	0	1	0	0	0	0	0	0	0	0	0
STM14_0570	hypothetical protein	STM0485	ybaB	12.015	Unknown	no	no	0	i		5	1.5	-0.5	-0.5	-0.5	EXCLUSIVE	CYT	CYT				yes	yes	4	3	2	0	1	0	0	0	0	0	0	0
STM14_0452	hypothetical protein	STM0383	yaiB	10.113	Unknown	no	no	0	i		5	1.5	-0.5	-0.5	-0.5	EXCLUSIVE	CYT	CYT				yes	yes	3	0	2	0	0	0	0	0	0	0	0	0
STM14_2939	putative cytoplasmic protein	STM2390	yfcZ	10.288	Unknown	no	no	0	i		1	1.5	-0.5	-0.5	-0.5	EXCLUSIVE	CYT	CYT	yes			yes	yes	1	1	0	0	0	0	0	0	0	0	0	0
STM14_4814	hypothetical protein	STM4003	yihI	19.213	Unknown	no	no	0	i		2	1.5	-0.5	-0.5	-0.5	EXCLUSIVE	CYT	CYT				yes	yes	1	0	1	0	0	0	0	0	0	0	0	0
STM14_5449	putative PTS permease	STM4535		15.641	Unknown	no	no	0	i		2	1.5	-0.5	-0.5	-0.5	EXCLUSIVE	CYT	CYT				yes	yes	2	1	1	0	0	0	0	0	0	0	0	0
STM14_4915	putative cytoplasmic protein	STM4088	yiiU	9.312	Unknown	no	no	0	i		3	1.5	-0.5	-0.5	-0.5	EXCLUSIVE	CYT	CYT	yes			yes	yes	1	1	1	0	0	0	0	0	0	0	0	0
STM14_3681	putative global regulator	STM3048	ygfZ	35.972	Unknown	no	no	0	i		14	1.5	-0.5	-0.5	-0.5	EXCLUSIVE	CYT	CYT				yes	yes	1	1	1	0	0	0	0	1	0	0	0	0
STM14_4331	putative phosphosugar isomerase	STM3601		36.275	Unknown	no	no	0	i		3	1.5	-0.5	-0.5	-0.5	EXCLUSIVE	CYT	CYT				yes	yes	1	1	2	0	0	0	0	0	0	0	0	0
STM14_0756	hypothetical protein	STM0648	leuS	105.604	Cyt	no	no	1	i12-33o		7	1.5	-0.5	-0.5	-0.5	EXCLUSIVE	CYT	CYT		yes		yes	yes	3	0	3	1	0	0	0	0	0	0	0	0
STM14_1574	hypothetical protein	STM1296	ydjA	20.128	Cyt	no	no	0	i		6	1.5	-0.5	-0.5	-0.5	EXCLUSIVE	CYT	CYT		yes		yes	yes	1	1	1	0	0	0	0	0	0	0	0	0
STM14_1121	putative metallothionein SmtA	STM0991	smtA	30.223	Cyt	no	no	0	i		2	1.5	-0.5	-0.5	-0.5	EXCLUSIVE	CYT	CYT		yes		yes	yes	1	1	0	0	0	1	0	0	0	0	0	0
STM14_4804	putative cytoplasmic protein	STM3995	yihD	10.29	Cyt	no	no	0	i		1	1.5	-0.5	-0.5	-0.5	EXCLUSIVE	CYT	CYT	yes	yes		yes	yes	0	1	1	0	0	0	0	0	0	0	0	0
STM14_4694	hypothetical protein	STM3898	yifE	13.078	Cyt	no	no	0	i		2	1.5	-0.5	-0.5	-0.5	EXCLUSIVE	CYT	CYT		yes		yes	yes	0	1	2	0	0	0	0	0	0	0	0	0
STM14_5430	putative NAD-dependent aldehyde dehydrogenase	STM4519		50.038	Cyt	no	no	0	i		23	1.5	-0.5	-0.5	-0.5	EXCLUSIVE	CYT	CYT		yes		yes	yes	3	2	3	0	0	0	0	0	0	0	0	0
STM14_2233	putative solute/DNA competence effector	STM1846	proQ	25.438	Cyt	no	no	0	i		4	1.5	-0.5	-0.5	-0.5	EXCLUSIVE	CYT	CYT		yes		yes	yes	2	1	0	0	0	0	0	0	0	0	0	0
STM14_2310	hypothetical protein	STM1899	yebC	26.419	Cyt	no	no	0	i		3	1.5	-0.5	-0.5	-0.5	EXCLUSIVE	CYT	CYT		yes		yes	yes	0	1	2	0	0	0	0	0	0	0	0	0
STM14_2094	putative catalase	STM1731		31.847	Cyt	no	no	0	i		22	1.5	-0.5	-0.5	-0.5	EXCLUSIVE	CYT	CYT		yes		yes	yes	2	1	4	1	0	0	2	0	0	0	1	0
STM14_2548	hypothetical protein	STM2059	yeeX	13.073	Cyt	no	no	0	i		5	1.5	-0.5	-0.5	-0.5	EXCLUSIVE	CYT	CYT		yes		yes	yes	3	3	2	0	1	0	0	0	0	0	0	0
STM14_2093	putative cytoplasmic protein	STM1730	yciE	18.973	Cyt	no	no	0	i		37	1.5	-0.5	-0.5	-0.5	EXCLUSIVE	CYT	CYT	yes	yes		yes	yes	3	0	4	0	0	0	1	0	0	0	0	2
STM14_2564	putative dehydratase	STM2070	yeeZ	29.662	Cyt	no	yes	0	n4-16c21/22o		6	1.5	-0.5	-0.5	-0.5	EXCLUSIVE	CYT	CYT		yes		yes		1	1	1	0	0	0	0	0	0	0	0	0
STM14_1407	putative cytoplasmic protein	STM1229	ycfD	42.589	Cyt	no	no	0	i		3	1.5	-0.5	-0.5	-0.5	EXCLUSIVE	CYT	CYT	yes	yes		yes	yes	1	0	2	0	0	0	0	0	0	0	0	0
STM14_2092	putative cytoplasmic protein	STM1729	yciF	18.652	Cyt	no	no	0	i		35	1.5	-0.5	-0.5	-0.5	EXCLUSIVE	CYT	CYT	yes	yes		yes	yes	2	5	1	0	0	0	0	0	0	0	0	0
STM14_1881	putative glycosyl hydrolase	STM1558		78.57	Cyt	no	no	0	i		12	1.5	-0.5	-0.5	-0.5	EXCLUSIVE	CYT	CYT		yes		yes	yes	1	1	1	0	0	0	0	0	0	0	0	0
STM14_3004	putative iron-dependent peroxidase	STM2446		33.049	Cyt	no	no	0	i		2	1.5	-0.5	-0.5	-0.5	EXCLUSIVE	CYT	CYT		yes		yes	yes	1	1	1	0	0	1	0	0	0	0	0	0
STM14_3578	putative nucleotide binding protein	STM2969	ygdH	50.754	Cyt	no	no	0	i		5	1.5	-0.5	-0.5	-0.5	EXCLUSIVE	CYT	CYT		yes		yes	yes	2	1	2	0	0	2	0	0	0	0	0	0
STM14_5351	putative translation initiation inhibitor	STM4458	yjgF	13.576	Cyt	no	no	0	i		14	1.47029	-0.210042	-0.630126	-0.630126	NOT	CYT	CYT		yes		yes	yes	5	3	7	1	1	1	0	0	0	0	0	0
STM14_5454	putative glucosamine-fructose-6-phosphate aminotransferase	STM4540.S		38.391	Cyt	no	no	0	i		5	1.43763	-0.075665	-0.680985	-0.680985	NOT	CYT	CYT		yes		yes	yes	1	2	4	0	1	1	1	0	0	0	0	0
STM14_0476	putative thiol-alkyl hydroperoxide reductase	STM0402		22.318	Cyt	no	no	0	i		24	1.42491	-0.0331375	-0.695888	-0.695888	NOT	CYT	CYT		yes		yes	yes	7	5	4	1	2	2	0	0	0	1	0	0
STM14_1731	hypothetical protein	STM1433	ydhD	12.908	Unknown	no	no	0	i		5	1.37542	0.105802	-0.740613	-0.740613	NOT	CYT	CYT				yes	yes	2	1	2	1	1	0	0	0	1	0	0	0
STM14_1299	putative oxidoreductase	STM1135	ycdW	35.035	Cyt	no	no	0	i		1	1.30558	0.261116	-0.783349	-0.783349	NOT	CYT	CYT		yes		yes	yes	1	2	1	1	1	0	0	0	0	0	0	0
STM14_0251	hypothetical protein	STM0211	yaeH	15.094	Cyt	no	no	0	i		17	1.26179	0.344124	-0.802955	-0.802955	NOT	CYT	CYT		yes		yes	yes	5	0	4	1	1	3	0	0	0	0	0	0
STM14_2228	putative transcriptional repressor	STM1842	kdgR	29.863	Cyt	no	no	0	i		3	1.16667	0.5	-0.833333	-0.833333	NOT	CYT	CYT		yes		yes	yes	1	2	0	0	1	1	0	0	0	0	0	0
