# Supplementary material for: A Comprehensive Subcellular Proteomic Survey of Salmonella Grown under Phagosome-Mimicking versus Standard Laboratory Conditions
Source: Int J Proteomics. 2012 Jul 25;2012:123076. doi: 10.1155/2012/123076 (PMC3410353; doi:10.1155/2012/123076)
Supplement: Supplementary file 8 [file 123076.f8.xlsx]

## Sheet: Sheet1
Supplemental table 6. Putative moonlighting proteins
a Subcellular localization and signal peptides predicted using http://www.psort.org/psortb/
b Primary observed localization calculated from Z-scores (as in supplemental table 2)
Numerical values are mean spectral counts
14028 Locus	LT2 Locus	Protein Description 14028	LT2 Gene	Mass, kDa	PSORTb v3a	Signal Peptidea	LB 1°Locb	LPM4 1°Locb	LPM20 1°Locb	LB log CYT	LB log IM	LB log PERI	LB log OM	LPM 20h CYT	LPM 20h IM	LPM 20h PERI	LPM 20h OM	LPM 4h CYT	LPM 4h IM	LPM 4h PERI	LPM 4h OM
STM14_0269	STM0227	(3R)-hydroxymyristoyl-ACP dehydratase	fabZ	20.532	Cyt	No	na	OM	OM	0	0	0	0	0	0	0	1	1.33	0	0	1.67
STM14_1264	STM1112	curved DNA-binding protein CbpA	cbpA	34.693	Cyt	No	IM	OM	IM	0	0.67	0	0	0	1.33	0	0	0	0	0	1.33
STM14_2568	STM2074	imidazole glycerol-phosphate dehydratase/histidinol phosphatase	hisB	40.183	Cyt	No	na	OM	OM	0	0	0	0	1.33	1.33	0	3	1	1.33	0	3.67
STM14_3240	STM2643	ATP-dependent RNA helicase SrmB	srmB	50.057	Cyt	No	IM	OM	IM	0	2.33	0	0	0	4.67	0	2.33	0.67	1.67	0	2.33
STM14_966	STM0831	DNA starvation/stationary phase protection protein Dps	dps	18.717	Cyt	No	OM	OM	OM	3.67	8	2.33	67	3	9.33	0	150.67	25	14	2.67	77.33
